# Supplementary material for: Stratified shared genetic architecture of IBD and RA: an integrated analysis from polygenic overlap to directional heterogeneity
Source: Front Immunol. 2025 Dec 5;16:1711302. doi: 10.3389/fimmu.2025.1711302 (PMC12715422; doi:10.3389/fimmu.2025.1711302)
Supplement: Supplementary file 1 [file Table1.xlsx]

## Sheet: Sheet1
Supplementary Table 1	MiXeR bivariate analysis results of UC and RA
Supplementary Table 2	MiXeR bivariate analysis results of CD and RA
Supplementary Table 3	MiXeR bivariate analysis results of IBD and RA
Supplementary Table 4	LAVA analysis of UC and RA
Supplementary Table 5	LAVA analysis of CD and RA
Supplementary Table 6	LAVA analysis of IBD and RA
Supplementary Table 7	Distinct loci associated with both Crohn’s disease (CD) and rheumatoid arthritis (RA) at conjFDR < .05
Supplementary Table 8	Distinct loci associated with both ulcerative colitis (UC) and rheumatoid arthritis (RA) at conjFDR < .05
Supplementary Table 9	Distinct loci associated with both Inflammatory bowel disease (IBD) and rheumatoid arthritis (RA) at conjFDR < .05
Supplementary Table 10	The results show that the direction of variants in LAVA and cond/conjFDR remains consistent
Supplementary Table 11	The results of PLACO analysis of IBD and RA
Supplementary Table 12	The results of PLACO analysis of CD and RA
Supplementary Table 13	The results of PLACO analysis of UC and RA
Supplementary Table 14	FUMA analysis results of lead SNPs in IBD
Supplementary Table 15	FUMA analysis results of lead SNPs in CD
Supplementary Table 16	FUMA analysis results of lead SNPs in UC
Supplementary Table 17	Genes mapped by lead SNPs in IBD
Supplementary Table 18	Genes mapped by lead SNPs in CD
Supplementary Table 19	Genes mapped by lead SNPs in UC
Supplementary Table 20	Results of gene-set analysis results in IBD and RA
Supplementary Table 21	Results of gene-set analysis results in CD and RA
Supplementary Table 22	Results of gene-set analysis results in UC and RA
Supplementary Table 23	Sample analysis of genotype tissue expression (GTEx) of SNPs in IBD
Supplementary Table 24	Sample analysis of genotype tissue expression (GTEx) of SNPs in UC
Supplementary Table 25	Sample analysis of genotype tissue expression (GTEx) of SNPs in CD
Supplementary Table 26	Information of included studies and consortia

## Sheet: Supplementary Table 1
Supplementary Table 1 MiXeR bivariate analysis results of UC and RA
trait1	trait2	dice (mean)	dice (std)	pi1 (mean)	pi1 (std)	pi2 (mean)	pi2 (std)	pi12 (mean)	pi12 (std)	nc1@p9 (mean)	nc1@p9 (std)	nc2@p9 (mean)	nc2@p9 (std)	nc12@p9 (mean)	nc12@p9 (std)	rho_zero (mean)	rho_zero (std)	rho_beta (mean)	rho_beta (std)	rg_sig2_factor (mean)	rg_sig2_factor (std)	rg (mean)	rg (std)	fraction_concordant_within_shared (mean)	fraction_concordant_within_shared (std)	best_vs_min_AIC	best_vs_min_BIC	best_vs_max_AIC	best_vs_max_BIC
IBD	RHEUMA	0.463943	0.0680632	8.2627e-05	1.52853e-05	4.7592e-05	2.50644e-05	5.77557e-05	1.44809e-05	263.727	48.7721	151.903	79.999	184.347	46.2278	0.00781681	0.00106517	0.134655	0.0295766	1	5.2285e-07	0.0635319	0.0103045	0.543012	0.00950897	48.902	39.1016	30.8758	21.0754
IBD	RHEUMA	0.463943	0.0680632	8.2627e-05	1.52853e-05	4.7592e-05	2.50644e-05	5.77557e-05	1.44809e-05	263.774	48.8814	151.904	79.9861	184.354	46.182	0.00786288	0.00106995	0.134655	0.0295766	1	5.2285e-07	0.0635319	0.0103045	0.543012	0.00950897

## Sheet: Supplementary Table 2
Supplementary Table 2 MiXeR bivariate analysis results of CD and RA
trait1	trait2	dice (mean)	dice (std)	pi1 (mean)	pi1 (std)	pi2 (mean)	pi2 (std)	pi12 (mean)	pi12 (std)	nc1@p9 (mean)	nc1@p9 (std)	nc2@p9 (mean)	nc2@p9 (std)	nc12@p9 (mean)	nc12@p9 (std)	rho_zero (mean)	rho_zero (std)	rho_beta (mean)	rho_beta (std)	rg_sig2_factor (mean)	rg_sig2_factor (std)	rg (mean)	rg (std)	fraction_concordant_within_shared (mean)	fraction_concordant_within_shared (std)	best_vs_min_AIC	best_vs_min_BIC	best_vs_max_AIC	best_vs_max_BIC
CD	RHEUMA	0.525854	0.0480226	3.59363e-05	1.25616e-05	5.45939e-05	2.66069e-05	5.07538e-05	1.1749e-05	114.719	40.1036	174.276	84.931	162.017	37.4911	0.0087551	0.00131852	0.0974538	0.0302495	1	5.1766e-07	0.0518155	0.0136346	0.531085	0.00968866	61.5286	51.7283	18.4225	8.62207
CD	RHEUMA	0.525854	0.0480226	3.59363e-05	1.25616e-05	5.45939e-05	2.66069e-05	5.07538e-05	1.1749e-05	114.733	40.1049	174.305	84.9523	162.041	37.5123	0.00880418	0.0013233	0.0974538	0.0302495	1	5.1766e-07	0.0518155	0.0136346	0.531085	0.00968866

## Sheet: Supplementary Table 3
Supplementary Table 3 MiXeR bivariate analysis results of IBD and RA
trait1	trait2	dice (mean)	dice (std)	pi1 (mean)	pi1 (std)	pi2 (mean)	pi2 (std)	pi12 (mean)	pi12 (std)	nc1@p9 (mean)	nc1@p9 (std)	nc2@p9 (mean)	nc2@p9 (std)	nc12@p9 (mean)	nc12@p9 (std)	rho_zero (mean)	rho_zero (std)	rho_beta (mean)	rho_beta (std)	rg_sig2_factor (mean)	rg_sig2_factor (std)	rg (mean)	rg (std)	fraction_concordant_within_shared (mean)	fraction_concordant_within_shared (std)	best_vs_min_AIC	best_vs_min_BIC	best_vs_max_AIC	best_vs_max_BIC
UC	RHEUMA	0.430912	0.0711269	8.84294e-05	1.48027e-05	5.21099e-05	3.00783e-05	5.32377e-05	1.16797e-05	282.294	47.3082	166.33	95.9977	169.941	37.2617	0.00486837	0.00107011	0.0807249	0.035906	1	5.75262e-07	0.0346671	0.0134023	0.52574	0.0114747	32.0329	22.2325	27.9812	18.1808
UC	RHEUMA	0.430912	0.0711269	8.84294e-05	1.48027e-05	5.21099e-05	3.00783e-05	5.32377e-05	1.16797e-05	282.282	47.2526	166.343	96.0085	169.943	37.2811	0.00487502	0.00106825	0.0807249	0.035906	1	5.75262e-07	0.0346671	0.0134023	0.52574	0.0114747

## Sheet: Supplementary Table 4
Supplementary Table 4 LAVA analysis of UC and RA
locus	chr	start	stop	n.snps	n.pcs	phen1	phen2	rho	rho.lower	rho.upper	r2	r2.lower	r2.upper	p	fdr	log10_p	highlight
1063	6	137553213	138825721	4057	394	UC	RHEUMA	0.792819	0.51721	1	0.628562	0.26751	1	1.45e-07	4.64e-06	6.83832	TRUE
1883	13	40091624	41003943	2837	365	UC	RHEUMA	0.747893	0.441	1	0.559344	0.19448	1	4.96e-06	0.000158759	5.30441	TRUE
2350	19	43960959	45040932	3218	336	UC	RHEUMA	0.653707	0.30296	1	0.427332	0.09179	1	0.000421138	0.0134764	3.37558	TRUE
24	1	22145630	22740287	2352	303	UC	RHEUMA	-0.177247	-0.4462	0.08368	0.0314163	0	0.19909	0.175317	1	0.756176	FALSE
56	1	65894185	66778015	2512	273	UC	RHEUMA	-0.222583	-0.65031	0.1717	0.0495433	0	0.42481	0.249949	1	0.602149	FALSE
118	1	161054077	161945442	2464	309	UC	RHEUMA	-0.0790765	-0.36804	0.20474	0.00625309	0	0.13895	0.580521	1	0.236182	FALSE
899	5	149850204	150981934	3671	359	UC	RHEUMA	-0.117525	-0.44003	0.19868	0.013812	0	0.19417	0.450099	1	0.346692	FALSE
908	5	158484776	159663733	3543	378	UC	RHEUMA	0.281649	-0.05119	0.65534	0.0793259	0	0.42947	0.0997052	1	1.00128	FALSE
1116	7	16739014	17596578	2874	374	UC	RHEUMA	-0.335853	-0.77853	0.02229	0.112797	0	0.6061	0.0655432	1	1.18347	FALSE
1192	7	106399740	107658603	3089	363	UC	RHEUMA	-0.0919943	-0.34153	0.15195	0.00846295	0	0.11747	0.451517	1	0.345326	FALSE
1545	10	64069688	65400431	3795	338	UC	RHEUMA	-0.215077	-0.60439	0.13348	0.046258	0	0.36553	0.223396	1	0.650925	FALSE
1671	11	60515106	61717117	2678	374	UC	RHEUMA	0.120605	-0.21602	0.48063	0.0145456	0	0.2339	0.467401	1	0.33031	FALSE
2202	17	36116885	37361178	1004	233	UC	RHEUMA	0.115224	-0.16939	0.41755	0.0132765	0	0.1744	0.433868	1	0.362642	FALSE
2207	17	43460501	44865832	886	252	UC	RHEUMA	0.0472997	-0.31125	0.41737	0.00223726	0	0.18555	0.78488	1	0.105197	FALSE
2363	19	54602371	55182973	2429	380	UC	RHEUMA	0.326858	-0.0155	0.7106	0.106836	0	0.50495	0.0558875	1	1.25269	FALSE
2429	20	62179242	62963627	2275	333	UC	RHEUMA	0.17537	-0.16497	0.55209	0.0307547	0	0.30481	0.307958	1	0.511509	FALSE
2462	22	16050213	17587474	1828	319	UC	RHEUMA	-0.0316943	-0.35929	0.30771	0.00100453	0	0.15213	0.849163	1	0.0710089	FALSE

## Sheet: Supplementary Table 5
Supplementary Table 5 LAVA analysis of CD and RA
locus	chr	start	stop	n.snps	n.pcs	phen1	phen2	rho	rho.lower	rho.upper	r2	r2.lower	r2.upper	p	fdr	log10_p	highlight
1	1	10539	1376204	2285	336	CD	RHEUMA	0.143925	-0.22419	0.51706	0.0207144	0	0.27135	0.418702	1	0.378095	FALSE
118	1	161054077	161945442	2448	306	CD	RHEUMA	0.086844	-0.25435	0.42306	0.00754187	0	0.18368	0.599487	1	0.22222	FALSE
121	1	163854568	164726579	2515	344	CD	RHEUMA	-0.137063	-0.52544	0.22729	0.0187861	0	0.27692	0.445073	1	0.351569	FALSE
130	1	172465154	173582511	2467	345	CD	RHEUMA	-0.220651	-0.5242	0.05814	0.0486869	0	0.27479	0.120008	1	0.92079	FALSE
854	5	95117260	96467377	3669	354	CD	RHEUMA	0.469498	0.1579	0.84444	0.220428	0.02515	0.71307	0.0045264	0.16295	2.34425	FALSE
908	5	158484776	159663733	3537	375	CD	RHEUMA	0.193598	-0.0297	0.43391	0.0374802	0	0.18828	0.0957368	1	1.01892	FALSE
978	6	43770627	44596897	2664	392	CD	RHEUMA	0.212405	-0.12212	0.57932	0.0451159	0	0.33561	0.200742	1	0.697362	FALSE
1090	6	166853326	167714865	3422	372	CD	RHEUMA	-0.0807731	-0.40721	0.23001	0.0065243	0	0.16888	0.603557	1	0.219282	FALSE
1379	9	6859792	7388202	2421	312	CD	RHEUMA	-0.15239	-0.55481	0.20617	0.0232226	0	0.30939	0.399462	1	0.398525	FALSE
1532	10	49197321	50145673	2275	313	CD	RHEUMA	0.143584	-0.21435	0.51082	0.0206162	0	0.26254	0.414342	1	0.382641	FALSE
1545	10	64069688	65400431	3721	334	CD	RHEUMA	0.151937	-0.1202	0.43436	0.0230849	0	0.18867	0.26188	1	0.581898	FALSE
1682	11	75445254	76518906	2790	358	CD	RHEUMA	0.219128	-0.11695	0.5747	0.0480172	0	0.33028	0.191121	1	0.718692	FALSE
1999	14	68976913	69794542	2455	335	CD	RHEUMA	-0.123052	-0.42842	0.1799	0.0151418	0	0.18482	0.407157	1	0.390238	FALSE
2129	16	31384211	32847928	1436	263	CD	RHEUMA	-0.0225899	-0.33258	0.27944	0.000510305	0	0.12881	0.88136	1	0.0548467	FALSE
2132	16	49010762	50467033	3886	411	CD	RHEUMA	0.0165584	-0.20719	0.24192	0.000274181	0	0.06763	0.88133	1	0.0548614	FALSE
2202	17	36116885	37361178	1003	233	CD	RHEUMA	0.107619	-0.23235	0.45194	0.0115818	0	0.21145	0.521378	1	0.282847	FALSE
2207	17	43460501	44865832	900	252	CD	RHEUMA	-0.034445	-0.3157	0.2455	0.00118646	0	0.11037	0.804062	1	0.0947105	FALSE
2251	18	12735559	13641479	2765	364	CD	RHEUMA	0.192717	-0.0754	0.47021	0.03714	0	0.22109	0.157515	1	0.802678	FALSE
2318	19	10028841	11681978	4621	412	CD	RHEUMA	-0.271924	-0.58105	0.01449	0.0739425	0	0.33762	0.0611043	1	1.21393	FALSE
2427	20	60766558	61470768	2497	362	CD	RHEUMA	-0.0515146	-0.41968	0.28322	0.00265375	0	0.1852	0.757272	1	0.120748	FALSE
2429	20	62179242	62963627	2282	334	CD	RHEUMA	0.115961	-0.24728	0.48984	0.013447	0	0.24625	0.514759	1	0.288396	FALSE
2462	22	16050213	17587474	1823	316	CD	RHEUMA	0.135491	-0.19063	0.4804	0.0183577	0	0.23401	0.405057	1	0.392484	FALSE

## Sheet: Supplementary Table 6
Supplementary Table 6 LAVA analysis of IBD and RA
locus	chr	start	stop	n.snps	n.pcs	phen1	phen2	rho	rho.lower	rho.upper	r2	r2.lower	r2.upper	p	fdr	log10_p	highlight
1166	7	73128831	75243899	2751	391	IBD	RHEUMA	0.536066	0.24139	0.8956	0.287366	0.05827	0.8021	0.000671243	0.0214798	3.17312	TRUE
1883	13	40091624	41003943	2887	371	IBD	RHEUMA	0.558561	0.2754	0.91192	0.31199	0.07585	0.8316	0.000335234	0.0107275	3.47465	TRUE
18	1	16732169	17557746	1547	301	IBD	RHEUMA	-0.142054	-0.49574	0.18409	0.0201794	0	0.246	0.386935	1	0.412362	FALSE
22	1	20556203	21416121	2422	314	IBD	RHEUMA	0.0856192	-0.2568	0.44719	0.00733065	0	0.20479	0.618584	1	0.208601	FALSE
24	1	22145630	22740287	2376	308	IBD	RHEUMA	-0.105872	-0.38319	0.16195	0.0112088	0	0.14752	0.429553	1	0.366983	FALSE
56	1	65894185	66778015	2548	281	IBD	RHEUMA	0.0551041	-0.34751	0.46426	0.00303647	0	0.23947	0.774221	1	0.111135	FALSE
118	1	161054077	161945442	2491	313	IBD	RHEUMA	0.0208485	-0.26949	0.32226	0.000434659	0	0.12005	0.88684	1	0.0521547	FALSE
899	5	149850204	150981934	3718	365	IBD	RHEUMA	0.029521	-0.26926	0.33558	0.000871492	0	0.12395	0.842727	1	0.0743131	FALSE
908	5	158484776	159663733	3604	383	IBD	RHEUMA	0.298375	0.0396	0.57951	0.0890279	0.00227	0.33583	0.0248348	0.794714	1.60494	FALSE
1192	7	106399740	107658603	3139	369	IBD	RHEUMA	-0.00422901	-0.32095	0.31367	1.79e-05	0	0.13311	0.978117	1	0.00960919	FALSE
1545	10	64069688	65400431	3859	345	IBD	RHEUMA	0.0203162	-0.25515	0.30527	0.00041275	0	0.10648	0.884812	1	0.053149	FALSE
1671	11	60515106	61717117	2720	379	IBD	RHEUMA	0.089043	-0.22204	0.39693	0.00792866	0	0.16224	0.561756	1	0.250452	FALSE
1999	14	68976913	69794542	2545	341	IBD	RHEUMA	-0.0400757	-0.37255	0.29208	0.00160606	0	0.15654	0.802825	1	0.0953791	FALSE
2132	16	49010762	50467033	4023	416	IBD	RHEUMA	0.0143535	-0.40784	0.43103	0.000206024	0	0.24063	0.941994	1	0.0259519	FALSE
2202	17	36116885	37361178	1019	239	IBD	RHEUMA	0.170234	-0.10065	0.45064	0.0289797	0	0.20308	0.209827	1	0.678139	FALSE
2207	17	43460501	44865832	934	265	IBD	RHEUMA	-0.149987	-0.50388	0.17902	0.0224962	0	0.2543	0.362202	1	0.441049	FALSE
2251	18	12735559	13641479	2812	369	IBD	RHEUMA	0.14254	-0.15969	0.47492	0.0203176	0	0.22622	0.351927	1	0.453547	FALSE
2253	18	14439252	15220934	1204	194	IBD	RHEUMA	0.0742354	-0.33949	0.5256	0.0055109	0	0.28937	0.716093	1	0.145031	FALSE
2429	20	62179242	62963627	2316	342	IBD	RHEUMA	0.23201	-0.03527	0.51372	0.0538287	0	0.26391	0.0894904	1	1.04822	FALSE

## Sheet: Supplementary Table 7
Supplementary Table 7 Distinct loci associated with both Crohn’s disease (CD) and rheumatoid arthritis (RA) at conjFDR < .05
SNP	BETA1	LOG10PVAL1	BETA2	LOG10PVAL2	cfdr12	cfdr21	conj_fdr	PVAL1	PVAL2	CHR	BP	effect_allele	other_allele	beta	se	pval
rs10494164	-0.181997	4.23995	0.101689	8.2277	0.00261222	1.71724e-06	0.00261222	5.75506e-05	5.9197e-09	1	114173410	G	A	-0.181997	0.0452	5.75506e-05
rs10745340	-0.0936998	4.03626	0.138459	31.6454	0.00396995	1.23051e-08	0.00396995	9.19899e-05	2.26256e-32	1	114303808	C	T	-0.0936998	0.024	9.19899e-05
rs10776775	-0.0926966	3.96337	0.139003	31.8848	0.00458224	1.23051e-08	0.00458224	0.0001088	1.30377e-32	1	114377568	A	G	-0.0926966	0.024	0.0001088
rs10858022	-0.091804	3.88572	0.138462	31.6503	0.00530844	1.23051e-08	0.00530844	0.000130101	2.23718e-32	1	114426001	G	A	-0.091804	0.024	0.000130101
rs10858023	-0.0915014	3.65423	0.138557	31.5731	0.00817983	1.23051e-08	0.00817983	0.000221702	2.67239e-32	1	114426824	T	C	-0.0915014	0.0248	0.000221702
rs11102694	-0.122801	4.00266	0.228679	68.1126	0.00425219	1.23051e-08	0.00425219	9.93894e-05	7.71614e-69	1	114427450	A	G	-0.122801	0.0315	9.93894e-05
rs11102702	-0.118396	3.55114	0.176375	34.0707	0.0099284	1.23051e-08	0.0099284	0.000281099	8.49767e-35	1	114433970	C	T	-0.118396	0.0326	0.000281099
rs11552449	-0.118299	3.69572	0.179628	35.08	0.00757037	1.23051e-08	0.00757037	0.000201502	8.31764e-36	1	114436482	T	C	-0.118299	0.0318	0.000201502
rs1217392	0.0913042	3.85418	-0.139038	31.8988	0.00562073	1.23051e-08	0.00562073	0.000139901	1.26241e-32	1	114436970	G	T	0.0913042	0.024	0.000139901
rs1230666	0.149603	4.55642	-0.314343	100.543	0.00141065	1.23051e-08	0.00141065	2.77703e-05	2.86418e-101	1	114443035	G	A	0.149603	0.0357	2.77703e-05
rs12563513	-0.183106	4.24834	0.101462	8.2009	0.00256477	1.80257e-06	0.00256477	5.64495e-05	6.29651e-09	1	114443419	A	G	-0.183106	0.0455	5.64495e-05
rs1806735	-0.186402	3.78173	0.108917	9.46077	0.00644732	1.27991e-07	0.00644732	0.000165299	3.46123e-10	1	114445880	T	C	-0.186402	0.0495	0.000165299
rs2476601	0.219102	6.60276	-0.348426	116.072	2.43421e-05	1.23051e-08	2.43421e-05	2.49597e-07	8.47227e-117	1	114446341	G	A	0.219102	0.0425	2.49597e-07
rs2884603	-0.0906996	3.77392	0.138936	31.8556	0.00654193	1.23051e-08	0.00654193	0.000168298	1.39444e-32	1	114447034	G	A	-0.0906996	0.0241	0.000168298
rs3761936	-0.120703	3.73898	0.179555	34.9974	0.00696522	1.23051e-08	0.00696522	0.000182398	1.006e-35	1	114448389	C	T	-0.120703	0.0323	0.000182398
rs3789613	-0.0927979	3.95703	0.138456	31.648	0.0046355	1.23051e-08	0.0046355	0.0001104	2.24905e-32	1	114448752	G	C	-0.0927979	0.024	0.0001104
rs3811019	-0.200096	4.22468	0.149334	15.4525	0.00270359	1.23051e-08	0.00270359	5.96101e-05	3.52777e-16	1	114449662	G	C	-0.200096	0.0498	5.96101e-05
rs61819209	-0.182398	4.22149	0.101644	8.2207	0.00272268	1.73953e-06	0.00272268	6.00496e-05	6.01589e-09	1	114450964	T	C	-0.182398	0.0454	6.00496e-05
rs6661817	-0.0933002	3.99225	0.138298	31.5828	0.00433964	1.23051e-08	0.00433964	0.000101801	2.61336e-32	1	114466659	C	G	-0.0933002	0.024	0.000101801
rs6679677	-0.217199	6.38007	0.346836	113.688	3.81128e-05	1.23051e-08	3.81128e-05	4.16802e-07	2.05116e-114	1	114471583	A	C	-0.217199	0.0429	4.16802e-07
rs72691846	-0.292796	4.33292	0.274562	14.1335	0.00219588	1.23051e-08	0.00219588	4.64601e-05	7.3536e-15	1	114528368	C	T	-0.292796	0.0719	4.64601e-05
rs7513707	-0.117399	3.69854	0.180898	35.5662	0.00752895	1.23051e-08	0.00752895	0.000200198	2.71519e-36	1	114546218	A	G	-0.117399	0.0316	0.000200198
rs7523862	-0.0927953	3.95546	0.138283	31.5673	0.00464869	1.23051e-08	0.00464869	0.0001108	2.70832e-32	1	114546528	A	G	-0.0927953	0.024	0.0001108
rs7524200	-0.0909005	3.77573	0.138509	31.6708	0.00652	1.23051e-08	0.00652	0.000167598	2.13403e-32	1	114547798	G	T	-0.0909005	0.0241	0.000167598
rs56089703	0.126298	6.34698	0.0462475	3.64514	4.04734e-05	0.00876684	0.00876684	4.49801e-07	0.000226391	2	25500289	A	T	0.126298	0.025	4.49801e-07
rs56197924	0.123199	6.13177	0.0458569	3.63198	6.38211e-05	0.00898721	0.00898721	7.38295e-07	0.000233357	2	25503786	A	G	0.123199	0.0249	7.38295e-07
rs13136820	0.0978977	3.90136	-0.0489873	3.7225	0.00515359	0.00753678	0.00753678	0.000125499	0.000189452	4	40307564	T	C	0.0978977	0.0255	0.000125499
rs1042663	0.154796	4.16084	-0.393225	50.8921	0.00308561	1.23051e-08	0.00308561	6.90494e-05	1.28204e-51	6	29819602	A	G	0.154796	0.0389	6.90494e-05
rs1044059	-0.156899	10.8545	-0.0625542	7.16712	3.53194e-08	9.77652e-06	9.77652e-06	1.39798e-11	6.80581e-08	6	31078804	A	C	-0.156899	0.0232	1.39798e-11
rs10455982	0.145597	9.82711	0.0673629	8.09792	8.13948e-08	2.12079e-06	2.12079e-06	1.48898e-10	7.98142e-09	6	31080432	T	C	0.145597	0.0227	1.48898e-10
rs10484530	0.126897	7.43145	0.0668475	7.80687	4.35761e-06	3.72026e-06	4.35761e-06	3.70297e-08	1.56002e-08	6	31080704	T	C	0.126897	0.0231	3.70297e-08
rs10484531	0.146098	9.88207	0.0666505	7.93332	7.8217e-08	2.91576e-06	2.91576e-06	1.31199e-10	1.16595e-08	6	31080733	A	G	0.146098	0.0227	1.31199e-10
rs1057151	0.3181	6.3934	-0.38831	10.6234	3.71619e-05	1.28916e-08	3.71619e-05	4.04203e-07	2.38013e-11	6	31080899	C	T	0.3181	0.0628	4.04203e-07
rs1060404	0.145905	9.84315	0.0674749	8.1205	8.09567e-08	2.05231e-06	2.05231e-06	1.43499e-10	7.57705e-09	6	31080919	G	A	0.145905	0.0227	1.43499e-10
rs1063478	0.143	4.43403	-0.187838	20.0028	0.00179005	1.23051e-08	0.00179005	3.68104e-05	9.93574e-21	6	31080981	T	C	0.143	0.0346	3.68104e-05
rs10946198	0.155498	10.9965	0.0632032	7.30092	3.53194e-08	8.78722e-06	8.78722e-06	1.00809e-11	5.00127e-08	6	31081503	T	C	0.155498	0.0229	1.00809e-11
rs10946203	0.145199	9.77728	0.0674518	8.11639	8.27557e-08	2.06478e-06	2.06478e-06	1.67001e-10	7.64909e-09	6	31087060	C	A	0.145199	0.0227	1.67001e-10
rs10946204	0.145604	9.82333	0.0675464	8.13831	8.1498e-08	1.9983e-06	1.9983e-06	1.502e-10	7.2726e-09	6	31093190	C	T	0.145604	0.0227	1.502e-10
rs10946205	0.154002	10.959	0.0655425	7.72127	3.53194e-08	4.25617e-06	4.25617e-06	1.09901e-11	1.8999e-08	6	31094120	G	A	0.154002	0.0227	1.09901e-11
rs10946207	0.128296	7.5039	0.0668284	7.80773	3.75099e-06	3.71499e-06	3.75099e-06	3.13401e-08	1.55693e-08	6	31094728	T	C	0.128296	0.0232	3.13401e-08
rs10946208	0.134496	8.34227	0.0633299	7.11243	1.08585e-06	1.05809e-05	1.05809e-05	4.54705e-09	7.71916e-08	6	31094803	T	C	0.134496	0.0229	4.54705e-09
rs10946209	0.139301	8.33217	0.0636968	7.17039	1.09238e-06	9.72843e-06	9.72843e-06	4.65404e-09	6.75476e-08	6	31095003	A	G	0.139301	0.0238	4.65404e-09
rs10946211	-0.0950032	4.53432	-0.0482203	4.46892	0.00147544	0.00193969	0.00193969	2.922e-05	3.39688e-05	6	31095088	A	G	-0.0950032	0.0227	2.922e-05
rs10946212	0.115602	6.33508	0.063187	7.15632	4.13223e-05	9.93536e-06	4.13223e-05	4.62296e-07	6.97718e-08	6	31095892	G	C	0.115602	0.0229	4.62296e-07
rs10946213	0.117098	6.56304	0.0631848	7.1559	2.62533e-05	9.94153e-06	2.62533e-05	2.73502e-07	6.98393e-08	6	31096128	T	C	0.117098	0.0228	2.73502e-07
rs10946214	0.114498	6.25539	0.0631833	7.15558	4.9124e-05	9.94624e-06	4.9124e-05	5.55405e-07	6.98908e-08	6	31097814	A	G	0.114498	0.0229	5.55405e-07
rs10946215	0.113704	6.17289	0.0631846	7.15585	5.86624e-05	9.94227e-06	5.86624e-05	6.71599e-07	6.98474e-08	6	31103589	T	C	0.113704	0.0229	6.71599e-07
rs111518019	0.3309	7.42771	-0.390289	10.709	4.39144e-06	1.23051e-08	4.39144e-06	3.73499e-08	1.95434e-11	6	31104593	A	G	0.3309	0.0601	3.73499e-08
rs112515516	0.329699	7.3752	-0.390149	10.7082	4.86632e-06	1.23051e-08	4.86632e-06	4.21502e-08	1.95794e-11	6	31106302	G	A	0.329699	0.0602	4.21502e-08
rs1130033	-0.164404	10.9133	-0.0514899	4.70274	3.53194e-08	0.0012523	0.0012523	1.22096e-11	1.98271e-05	6	31232543	C	T	-0.164404	0.0243	1.22096e-11
rs113206908	-0.310202	3.81759	0.20525	10.2157	0.00601289	2.71007e-08	0.00601289	0.000152198	6.08555e-11	6	31319879	C	T	-0.310202	0.0819	0.000152198
rs113399573	0.142601	5.2723	0.0608265	5.67574	0.000347848	0.000176352	0.000347848	5.34195e-06	2.10989e-06	6	31319903	T	C	0.142601	0.0313	5.34195e-06
rs114088589	-0.138205	3.65014	-0.0972889	7.41329	0.00823991	7.67564e-06	0.00823991	0.0002238	3.86109e-08	6	31319940	T	C	-0.138205	0.0374	0.0002238
rs114118665	0.351901	5.78701	-0.395188	10.5496	0.000131342	1.50695e-08	0.000131342	1.63301e-06	2.82098e-11	6	31319977	G	T	0.351901	0.0734	1.63301e-06
rs114122095	0.173497	4.69037	-0.158283	8.9726	0.00108944	3.55606e-07	0.00108944	2.04e-05	1.06512e-09	6	31320121	G	C	0.173497	0.0407	2.04e-05
rs114170382	0.331101	6.45494	-0.399786	11.0086	3.28955e-05	1.23051e-08	3.28955e-05	3.508e-07	9.80393e-12	6	31320263	A	G	0.331101	0.065	3.508e-07
rs114502302	0.203602	4.20482	-0.144624	5.24464	0.00282243	0.000418132	0.00282243	6.23993e-05	5.69325e-06	6	31320334	C	G	0.203602	0.0508	6.23993e-05
rs114607072	0.441797	11.6582	-0.39874	10.9638	3.53194e-08	1.23051e-08	3.53194e-08	2.19685e-12	1.08693e-11	6	31320375	T	G	0.441797	0.0629	2.19685e-12
rs114649937	0.1915	4.73002	-0.225368	24.4279	0.00100929	1.23051e-08	0.00100929	1.862e-05	3.73336e-25	6	31320473	C	T	0.1915	0.0447	1.862e-05
rs114765365	0.3773	7.82189	-0.443622	16.2881	2.04244e-06	1.23051e-08	2.04244e-06	1.50699e-08	5.1511e-17	6	31321238	C	T	0.3773	0.0666	1.50699e-08
rs114921825	0.174499	4.83268	-0.0575721	4.02886	0.000817586	0.00421151	0.00421151	1.47001e-05	9.35707e-05	6	31321464	A	G	0.174499	0.0403	1.47001e-05
rs114932108	0.162601	5.06253	0.0608265	5.67574	0.000512672	0.000176352	0.000512672	8.65905e-06	2.10989e-06	6	31321776	G	C	0.162601	0.0366	8.65905e-06
rs115070742	0.285698	3.59981	-0.485226	41.0351	0.00905557	1.23051e-08	0.00905557	0.000251299	9.22359e-42	6	31325692	C	G	0.285698	0.078	0.000251299
rs115311791	0.125804	3.7029	0.204283	61.6068	0.00746491	1.23051e-08	0.00746491	0.000198198	2.47286e-62	6	31325702	A	G	0.125804	0.0338	0.000198198
rs115327502	0.510101	5.84894	-0.265388	4.15261	0.000116093	0.00329413	0.00329413	1.41599e-06	7.03704e-05	6	31325884	T	C	0.510101	0.1058	1.41599e-06
rs115363051	0.340099	8.20586	-0.379051	4.59261	1.17018e-06	0.00153532	0.00153532	6.22501e-09	2.55499e-05	6	31325886	C	A	0.340099	0.0585	6.22501e-09
rs115751886	-0.354007	4.08879	0.20355	9.92177	0.00358561	4.99524e-08	0.00358561	8.15098e-05	1.19737e-10	6	31326223	A	C	-0.354007	0.0898	8.15098e-05
rs115752743	0.132001	3.80134	0.0608265	5.67574	0.00620975	0.000176352	0.00620975	0.000158001	2.10989e-06	6	31327334	T	C	0.132001	0.0349	0.000158001
rs11575907	0.282197	5.39545	-0.408318	10.6764	0.000268831	1.23051e-08	0.000268831	4.023e-06	2.10669e-11	6	31328092	T	C	0.282197	0.0612	4.023e-06
rs115841246	0.3418	5.43403	-0.397087	10.914	0.000252882	1.23051e-08	0.000252882	3.68104e-06	1.21899e-11	6	31328517	G	A	0.3418	0.0739	3.68104e-06
rs115846244	0.303801	6.78941	-0.395275	10.8407	1.65442e-05	1.23051e-08	1.65442e-05	1.62401e-07	1.44311e-11	6	31328542	T	G	0.303801	0.058	1.62401e-07
rs115986568	0.327597	7.09664	-0.400158	11.0217	8.55786e-06	1.23051e-08	8.55786e-06	8.00498e-08	9.51262e-12	6	31329100	A	G	0.327597	0.061	8.00498e-08
rs116081995	0.284998	5.40705	-0.398972	11.0241	0.000264035	1.23051e-08	0.000264035	3.91697e-06	9.46019e-12	6	31329628	A	G	0.284998	0.0617	3.91697e-06
rs116198852	0.196101	3.94233	-0.14444	5.23262	0.00475899	0.000429485	0.00475899	0.000114201	5.85302e-06	6	31329834	T	C	0.196101	0.0508	0.000114201
rs116339333	0.284998	5.40716	-0.398919	11.0217	0.00026399	1.23051e-08	0.00026399	3.91598e-06	9.51262e-12	6	31329921	A	G	0.284998	0.0617	3.91598e-06
rs116419909	0.284901	5.40627	-0.399012	11.0259	0.000264358	1.23051e-08	0.000264358	3.92401e-06	9.42106e-12	6	31329932	A	G	0.284901	0.0617	3.92401e-06
rs116548149	0.203602	4.20482	-0.144624	5.24464	0.00282243	0.000418132	0.00282243	6.23993e-05	5.69325e-06	6	31331255	A	G	0.203602	0.0508	6.23993e-05
rs116704939	0.123004	4.04326	0.204746	61.8938	0.00391617	1.23051e-08	0.00391617	9.05191e-05	1.27703e-62	6	31342005	C	T	0.123004	0.0314	9.05191e-05
rs117468562	0.333998	4.26544	-0.138642	11.2395	0.00249019	1.23051e-08	0.00249019	5.427e-05	5.76103e-12	6	31345421	T	C	0.333998	0.0827	5.427e-05
rs117813801	0.146003	4.39105	-0.057563	4.02761	0.00195941	0.00422214	0.00422214	4.06397e-05	9.38404e-05	6	31351940	T	G	0.146003	0.0356	4.06397e-05
rs1187530	-0.155906	11.0022	-0.0632474	7.31656	3.53194e-08	8.63668e-06	8.63668e-06	9.94947e-12	4.82436e-08	6	31363571	T	C	-0.155906	0.0229	9.94947e-12
rs1187532	0.154796	10.8921	0.0629124	7.24453	3.53194e-08	9.11823e-06	9.11823e-06	1.28204e-11	5.69469e-08	6	31363584	A	G	0.154796	0.0229	1.28204e-11
rs11967235	0.239796	3.55611	-0.229324	15.372	0.00983927	1.23051e-08	0.00983927	0.000277901	4.2462e-16	6	31365110	T	C	0.239796	0.066	0.000277901
rs12055488	-0.163504	10.7474	-0.0514943	4.7027	3.53194e-08	0.0012524	0.0012524	1.78896e-11	1.9829e-05	6	31378257	G	A	-0.163504	0.0243	1.78896e-11
rs1211447	0.154796	10.8921	0.0631165	7.28802	3.53194e-08	8.86906e-06	8.86906e-06	1.28204e-11	5.15205e-08	6	31382495	T	C	0.154796	0.0229	1.28204e-11
rs12178491	0.117001	6.36522	0.0685304	8.17643	3.91722e-05	1.88048e-06	3.91722e-05	4.31301e-07	6.66147e-09	6	31383613	T	C	0.117001	0.0232	4.31301e-07
rs12193698	0.116004	6.16121	0.0657844	7.39696	6.01277e-05	7.86286e-06	6.01277e-05	6.89906e-07	4.00904e-08	6	31385843	A	C	0.116004	0.0234	6.89906e-07
rs12196385	0.182896	5.55705	-0.209226	13.8398	0.000202551	1.23051e-08	0.000202551	2.773e-06	1.44611e-14	6	31389740	A	G	0.182896	0.039	2.773e-06
rs12198173	0.182796	5.56352	-0.208657	13.7766	0.00019993	1.23051e-08	0.00019993	2.732e-06	1.67263e-14	6	31390266	A	G	0.182796	0.039	2.732e-06
rs12198816	0.133403	8.22055	0.0639289	7.21958	1.16128e-06	9.26118e-06	9.26118e-06	6.01797e-09	6.03143e-08	6	31390971	A	G	0.133403	0.0229	6.01797e-09
rs12199460	0.170895	6.16222	-0.10766	7.62502	6.0001e-05	4.97743e-06	6.0001e-05	6.88304e-07	2.37126e-08	6	31393014	G	A	0.170895	0.0344	6.88304e-07
rs12203510	0.133901	8.27885	0.0638132	7.19615	1.12596e-06	9.39542e-06	9.39542e-06	5.26199e-09	6.36576e-08	6	31397923	T	C	0.133901	0.0229	5.26199e-09
rs12208359	0.127804	7.49228	0.0612638	6.58326	3.83989e-06	3.15979e-05	3.15979e-05	3.21899e-08	2.6106e-07	6	31397933	A	G	0.127804	0.0231	3.21899e-08
rs12209395	0.127901	7.53985	0.0669001	7.81807	3.47597e-06	3.65176e-06	3.65176e-06	2.88503e-08	1.5203e-08	6	31397966	A	G	0.127901	0.0231	2.88503e-08
rs12211410	0.1772	5.22315	-0.208251	13.7281	0.000384532	1.23051e-08	0.000384532	5.98205e-06	1.87025e-14	6	31399129	T	C	0.1772	0.0391	5.98205e-06
rs12212247	0.147804	10.0241	0.0676833	8.16656	6.16173e-08	1.9119e-06	1.9119e-06	9.46019e-11	6.81459e-09	6	31400137	C	T	0.147804	0.0228	9.46019e-11
rs12213683	0.134898	8.3933	0.0638016	7.19389	1.05285e-06	9.40837e-06	9.40837e-06	4.04297e-09	6.39897e-08	6	31400705	A	G	0.134898	0.0229	4.04297e-09
rs12213801	0.133796	8.27819	0.0647285	7.39207	1.12636e-06	7.90992e-06	7.90992e-06	5.26999e-09	4.05443e-08	6	31402358	A	T	0.133796	0.0229	5.26999e-09
rs12523712	0.1332	8.20384	0.0637983	7.1932	1.17141e-06	9.41232e-06	9.41232e-06	6.25403e-09	6.40914e-08	6	31406351	G	A	0.1332	0.0229	6.25403e-09
rs12525345	0.135201	8.2887	0.0637987	7.19324	1.11999e-06	9.41209e-06	9.41209e-06	5.14399e-09	6.40855e-08	6	31406352	C	T	0.135201	0.0231	5.14399e-09
rs12525855	0.133406	8.22084	0.0637091	7.17516	1.16111e-06	9.65828e-06	9.65828e-06	6.01395e-09	6.68098e-08	6	31430060	G	T	0.133406	0.0229	6.01395e-09
rs12526548	0.153099	10.8114	0.0643524	7.46341	3.53194e-08	6.96391e-06	6.96391e-06	1.54383e-11	3.44025e-08	6	31434267	T	C	0.153099	0.0227	1.54383e-11
rs12527827	0.132702	8.1048	0.0637983	7.1932	1.32497e-06	9.41232e-06	9.41232e-06	7.85597e-09	6.40914e-08	6	31444174	T	C	0.132702	0.023	7.85597e-09
rs12528323	0.135098	8.41308	0.0638378	7.2006	1.0362e-06	9.36992e-06	9.36992e-06	3.86296e-09	6.30086e-08	6	31462648	G	A	0.135098	0.0229	3.86296e-09
rs12528689	0.135098	8.41308	0.0639891	7.22977	1.0362e-06	9.2028e-06	9.2028e-06	3.86296e-09	5.89156e-08	6	31462931	G	A	0.135098	0.0229	3.86296e-09
rs12529238	0.133	8.18422	0.0633282	7.11207	1.19622e-06	1.05862e-05	1.05862e-05	6.54305e-09	7.72556e-08	6	31463118	A	G	0.133	0.0229	6.54305e-09
rs12529876	0.134304	8.32864	0.0635137	7.13636	1.09466e-06	1.02289e-05	1.02289e-05	4.69202e-09	7.30533e-08	6	31463170	A	G	0.134304	0.0229	4.69202e-09
rs12529959	0.1332	8.20156	0.0637983	7.1932	1.17279e-06	9.41232e-06	9.41232e-06	6.28695e-09	6.40914e-08	6	31463371	C	T	0.1332	0.0229	6.28695e-09
rs1265051	0.138102	6.09914	0.167391	26.2455	6.84729e-05	1.23051e-08	6.84729e-05	7.95903e-07	5.68198e-27	6	31463621	G	T	0.138102	0.028	7.95903e-07
rs12661281	-0.139802	3.66075	0.158613	19.3239	0.00808406	1.23051e-08	0.00808406	0.000218399	4.74351e-20	6	31463680	A	T	-0.139802	0.0378	0.000218399
rs1269854	0.215498	4.11357	-0.343731	4.63457	0.00340571	0.00142152	0.00340571	7.69892e-05	2.31969e-05	6	31464091	C	T	0.215498	0.0545	7.69892e-05
rs1281947	-0.131703	3.57544	0.618778	200	0.00949261	1.23051e-08	0.00949261	0.000265803	1e-200	6	31464571	G	A	-0.131703	0.0361	0.000265803
rs13192687	0.151102	9.33106	0.062973	7.25388	1.98253e-07	9.06466e-06	9.06466e-06	4.66595e-10	5.5734e-08	6	31464902	G	A	0.151102	0.0243	4.66595e-10
rs13195158	0.1337	8.25673	0.0637389	7.18132	1.13936e-06	9.56768e-06	9.56768e-06	5.53694e-09	6.58688e-08	6	31464918	A	G	0.1337	0.0229	5.53694e-09
rs13195812	0.145597	9.80632	0.0672833	8.08029	8.19626e-08	2.17426e-06	2.17426e-06	1.562e-10	8.31209e-09	6	31464992	T	C	0.145597	0.0228	1.562e-10
rs13198298	0.176899	6.25916	-0.121238	6.20856	4.8741e-05	6.49398e-05	6.49398e-05	5.50605e-07	6.18643e-07	6	31465661	T	C	0.176899	0.0353	5.50605e-07
rs13199524	0.168197	4.58855	-0.206411	13.4221	0.00132979	1.23051e-08	0.00132979	2.57899e-05	3.78355e-14	6	31465915	T	C	0.168197	0.04	2.57899e-05
rs13199692	0.148999	9.0401	0.0625244	6.94119	3.62067e-07	1.48545e-05	1.48545e-05	9.11801e-10	1.14501e-07	6	31465917	G	A	0.148999	0.0243	9.11801e-10
rs13201757	0.166404	5.71175	-0.0984817	6.41961	0.000151967	4.31869e-05	0.000151967	1.942e-06	3.80531e-07	6	31466547	T	C	0.166404	0.035	1.942e-06
rs13204839	0.125901	7.32239	0.0668861	7.8137	5.45215e-06	3.67849e-06	5.45215e-06	4.76003e-08	1.53568e-08	6	31466769	A	G	0.125901	0.0231	4.76003e-08
rs13205658	0.127799	3.73589	-0.307493	28.3148	0.00700266	1.23051e-08	0.00700266	0.0001837	4.84395e-29	6	31467115	T	A	0.127799	0.0342	0.0001837
rs13206639	0.124701	3.59568	-0.307494	28.315	0.00912963	1.23051e-08	0.00912963	0.0002537	4.84172e-29	6	31468754	A	G	0.124701	0.0341	0.0002537
rs13208636	0.135396	8.37182	0.0638012	7.19382	1.06674e-06	9.40877e-06	9.40877e-06	4.24796e-09	6.4e-08	6	31469251	G	T	0.135396	0.023	4.24796e-09
rs13210649	0.133703	8.2656	0.0646793	7.38037	1.13399e-06	8.02253e-06	8.02253e-06	5.425e-09	4.16514e-08	6	31469591	G	T	0.133703	0.0229	5.425e-09
rs13213249	0.1385	8.60415	0.0645517	7.35042	7.99774e-07	8.31079e-06	8.31079e-06	2.488e-09	4.46252e-08	6	31469649	A	G	0.1385	0.0232	2.488e-09
rs1322077	0.147596	10.0254	0.0672106	8.06387	6.1447e-08	2.22405e-06	2.22405e-06	9.43192e-11	8.63237e-09	6	31470343	C	T	0.147596	0.0228	9.43192e-11
rs1336512	-0.111502	4.39892	-0.0467483	3.99062	0.00192839	0.0045368	0.0045368	3.99098e-05	0.000102183	6	31470673	T	C	-0.111502	0.0271	3.99098e-05
rs13501	0.113998	5.63507	0.0962837	15.7737	0.000174816	1.23051e-08	0.000174816	2.31702e-06	1.68384e-16	6	31471147	A	G	0.113998	0.0241	2.31702e-06
rs1358882	0.133201	8.20343	0.0637983	7.1932	1.17166e-06	9.41232e-06	9.41232e-06	6.25994e-09	6.40914e-08	6	31473286	A	G	0.133201	0.0229	6.25994e-09
rs1358883	0.133201	8.20343	0.0637983	7.1932	1.17166e-06	9.41232e-06	9.41232e-06	6.25994e-09	6.40914e-08	6	31473546	C	G	0.133201	0.0229	6.25994e-09
rs138099588	0.314697	5.63302	-0.381897	10.2437	0.000175434	2.62462e-08	0.000175434	2.32798e-06	5.70558e-11	6	31473844	G	C	0.314697	0.0666	2.32798e-06
rs138117378	0.311301	7.01768	-0.399015	11.0261	1.01558e-05	1.23051e-08	1.01558e-05	9.60108e-08	9.41673e-12	6	31474449	A	G	0.311301	0.0584	9.60108e-08
rs138130755	0.311101	7.0122	-0.399015	11.0261	1.02806e-05	1.23051e-08	1.02806e-05	9.72299e-08	9.41673e-12	6	31474688	G	A	0.311101	0.0584	9.72299e-08
rs139063538	0.148999	4.67162	-0.0575158	4.02191	0.00112735	0.00427063	0.00427063	2.13e-05	9.50802e-05	6	31474820	C	A	0.148999	0.0351	2.13e-05
rs140508611	0.715597	3.67613	0.458503	15.9398	0.00785814	1.23051e-08	0.00785814	0.0002108	1.14868e-16	6	31475127	G	T	0.715597	0.1931	0.0002108
rs1407315	0.1332	8.20156	0.0637357	7.18044	1.17279e-06	9.58062e-06	9.58062e-06	6.28695e-09	6.60024e-08	6	31476265	G	A	0.1332	0.0229	6.28695e-09
rs140810304	0.341701	5.43711	-0.397086	10.914	0.000251609	1.23051e-08	0.000251609	3.65502e-06	1.21899e-11	6	31476833	A	G	0.341701	0.0738	3.65502e-06
rs143741838	0.145997	4.39158	-0.057545	4.02531	0.00195732	0.00424171	0.00424171	4.05901e-05	9.43387e-05	6	31476995	T	A	0.145997	0.0356	4.05901e-05
rs144039739	0.532603	5.56623	-0.24099	4.21414	0.000198832	0.00293647	0.00293647	2.715e-06	6.10745e-05	6	31477461	T	C	0.532603	0.1135	2.715e-06
rs144888775	0.293997	4.46623	-0.384469	10.504	0.00167505	1.65695e-08	0.00167505	3.41798e-05	3.13329e-11	6	31478960	A	G	0.293997	0.071	3.41798e-05
rs145912914	-0.365802	4.02145	0.203024	9.86592	0.00409435	5.55508e-08	0.00409435	9.51809e-05	1.3617e-10	6	31479223	C	G	-0.365802	0.0937	9.51809e-05
rs147887806	0.345	7.74184	-0.389755	10.6881	2.33642e-06	1.23051e-08	2.33642e-06	1.81201e-08	2.05069e-11	6	31479535	T	C	0.345	0.0613	1.81201e-08
rs148072714	0.504098	4.22344	0.463907	15.869	0.00271101	1.23051e-08	0.00271101	5.97806e-05	1.35207e-16	6	31479645	G	T	0.504098	0.1256	5.97806e-05
rs148347131	-0.493199	3.64801	0.155373	6.91622	0.0082712	1.56647e-05	0.0082712	0.0002249	1.21277e-07	6	31480668	T	C	-0.493199	0.1337	0.0002249
rs148792134	0.311196	7.01318	-0.399004	11.0253	1.02583e-05	1.23051e-08	1.02583e-05	9.70108e-08	9.43409e-12	6	31511350	G	A	0.311196	0.0584	9.70108e-08
rs148948227	0.318403	4.31462	-0.484823	41.4578	0.00227569	1.23051e-08	0.00227569	4.84596e-05	3.48498e-42	6	31513864	T	G	0.318403	0.0784	4.84596e-05
rs149692329	0.124498	3.56304	0.19542	53.3999	0.00971498	1.23051e-08	0.00971498	0.000273502	3.98199e-54	6	31518354	T	C	0.124498	0.0342	0.000273502
rs149974480	0.173903	3.6702	-0.225413	24.4795	0.00794524	1.23051e-08	0.00794524	0.000213698	3.31513e-25	6	31519365	T	C	0.173903	0.047	0.000213698
rs150108	0.101401	5.07201	0.0457032	4.07072	0.000502163	0.00386293	0.00386293	8.47208e-06	8.49728e-05	6	31521302	T	C	0.101401	0.0228	8.47208e-06
rs150112	0.112598	6.01131	0.0636345	7.25326	8.22553e-05	9.06822e-06	8.22553e-05	9.74294e-07	5.58136e-08	6	31521905	C	T	0.112598	0.023	9.74294e-07
rs1590257	-0.155695	11.0048	-0.0632336	7.31337	3.53194e-08	8.66739e-06	8.66739e-06	9.89008e-12	4.85993e-08	6	31521913	T	G	-0.155695	0.0229	9.89008e-12
rs1620933	0.155099	10.9634	0.0631717	7.29882	3.53194e-08	8.80719e-06	8.80719e-06	1.08793e-11	5.02551e-08	6	31522051	G	A	0.155099	0.0228	1.08793e-11
rs162287	-0.114401	5.2515	-0.0512118	4.34845	0.000363373	0.00233931	0.00233931	5.60402e-06	4.48281e-05	6	31525448	T	C	-0.114401	0.0252	5.60402e-06
rs162289	-0.112005	5.12476	-0.0509549	4.31191	0.000459434	0.00247327	0.00247327	7.50309e-06	4.8763e-05	6	31537606	C	G	-0.112005	0.025	7.50309e-06
rs162291	-0.112005	5.1343	-0.0509224	4.30705	0.000452068	0.00249108	0.00249108	7.34007e-06	4.93117e-05	6	31538244	A	G	-0.112005	0.025	7.34007e-06
rs162293	-0.1129	5.20252	-0.0509489	4.31101	0.000399929	0.00247657	0.00247657	6.27307e-06	4.88641e-05	6	31539767	T	C	-0.1129	0.025	6.27307e-06
rs162294	-0.112698	5.18749	-0.0509489	4.31101	0.000411147	0.00247657	0.00247657	6.49397e-06	4.88641e-05	6	31539768	T	C	-0.112698	0.025	6.49397e-06
rs162295	-0.108702	4.86646	-0.0512952	4.36586	0.00075734	0.00227548	0.00227548	1.36e-05	4.30665e-05	6	31542476	C	A	-0.108702	0.025	1.36e-05
rs162297	-0.111497	5.11334	-0.0466598	3.7438	0.00046825	0.0072012	0.0072012	7.703e-06	0.000180385	6	31543758	G	A	-0.111497	0.0249	7.703e-06
rs17196961	0.171303	6.11064	-0.109756	7.86953	6.66787e-05	3.32676e-06	6.66787e-05	7.75104e-07	1.35042e-08	6	31544189	T	G	0.171303	0.0347	7.75104e-07
rs17201588	-0.0917974	3.83121	0.065963	7.5678	0.00584817	5.62515e-06	0.00584817	0.000147499	2.7052e-08	6	31546495	A	T	-0.0917974	0.0242	0.000147499
rs17207951	-0.0935967	3.96417	0.0660362	7.58236	0.00457552	5.45768e-06	0.00457552	0.0001086	2.61601e-08	6	31555130	T	C	-0.0935967	0.0242	0.0001086
rs17421624	-0.0942005	3.9539	0.067555	7.89852	0.00466179	3.13997e-06	0.00466179	0.000111199	1.26322e-08	6	31556205	C	T	-0.0942005	0.0244	0.000111199
rs17425622	-0.153699	4.94923	0.621518	200	0.000644204	1.23051e-08	0.000644204	1.12401e-05	1e-200	6	31556656	C	T	-0.153699	0.035	1.12401e-05
rs1743439	0.155096	10.963	0.0631622	7.29733	3.53194e-08	8.81572e-06	8.81572e-06	1.08893e-11	5.04278e-08	6	31562150	T	C	0.155096	0.0228	1.08893e-11
rs1743440	0.155498	10.9931	0.0629506	7.25079	3.53194e-08	9.08236e-06	9.08236e-06	1.01601e-11	5.61319e-08	6	31564167	A	G	0.155498	0.0229	1.01601e-11
rs1743441	0.155403	10.95	0.0629324	7.24684	3.53194e-08	9.105e-06	9.105e-06	1.12202e-11	5.66448e-08	6	31707526	G	A	0.155403	0.0229	1.12202e-11
rs17524252	0.125903	7.32012	0.0669002	7.81806	5.47844e-06	3.65183e-06	5.47844e-06	4.78498e-08	1.52034e-08	6	31778529	G	T	0.125903	0.0231	4.78498e-08
rs17615336	0.127595	7.35635	0.0664635	7.71372	5.05886e-06	4.31273e-06	5.05886e-06	4.402e-08	1.93321e-08	6	31842598	G	A	0.127595	0.0233	4.402e-08
rs177055	-0.102797	4.75129	0.0480386	3.77057	0.000966293	0.00687645	0.00687645	1.77301e-05	0.000169602	6	31850308	A	G	-0.102797	0.0239	1.77301e-05
rs17840121	0.126703	3.81304	-0.299156	29.041	0.00606801	1.23051e-08	0.00606801	0.000153801	9.09913e-30	6	31892641	C	G	0.126703	0.0335	0.000153801
rs1794693	0.155602	11.0063	0.0629504	7.25075	3.53194e-08	9.0826e-06	9.0826e-06	9.85598e-12	5.61371e-08	6	31898285	C	T	0.155602	0.0229	9.85598e-12
rs1794694	0.155497	10.9944	0.0625487	7.16541	3.53194e-08	9.80167e-06	9.80167e-06	1.01298e-11	6.83266e-08	6	31902289	C	T	0.155497	0.0229	1.01298e-11
rs1794696	0.153105	10.6868	0.0621146	7.07708	3.53194e-08	1.1166e-05	1.1166e-05	2.05684e-11	8.37375e-08	6	31902645	C	T	0.153105	0.0228	2.05684e-11
rs1794697	0.155096	10.9543	0.0630375	7.27014	3.53194e-08	8.9715e-06	8.9715e-06	1.11096e-11	5.36859e-08	6	31903121	T	C	0.155096	0.0228	1.11096e-11
rs1794699	0.155798	11.0227	0.0631622	7.29733	3.53194e-08	8.81572e-06	8.81572e-06	9.49074e-12	5.04278e-08	6	31904306	C	G	0.155798	0.0229	9.49074e-12
rs1794700	0.155301	10.994	0.0631621	7.29734	3.53194e-08	8.81566e-06	8.81566e-06	1.01391e-11	5.04266e-08	6	31905130	T	C	0.155301	0.0228	1.01391e-11
rs1800630	0.118503	3.88207	0.0678757	4.9941	0.00534458	0.000699811	0.00534458	0.000131199	1.01368e-05	6	31905328	A	C	0.118503	0.031	0.000131199
rs1810644	0.133303	8.21588	0.0637809	7.18947	1.16411e-06	9.44782e-06	9.44782e-06	6.08303e-09	6.46443e-08	6	31906865	G	A	0.133303	0.0229	6.08303e-09
rs1810645	0.135098	7.70355	0.0637983	7.1932	2.51838e-06	9.41232e-06	9.41232e-06	1.97902e-08	6.40914e-08	6	31907147	C	A	0.135098	0.0241	1.97902e-08
rs1811120	0.151699	10.0265	0.0620008	7.05253	6.1303e-08	1.17886e-05	1.17886e-05	9.40806e-11	8.86074e-08	6	31907168	T	C	0.151699	0.0234	9.40806e-11
rs1811121	0.155602	10.1505	0.0629509	7.25085	4.67895e-08	9.08202e-06	9.08202e-06	7.07131e-11	5.61242e-08	6	31908761	C	T	0.155602	0.0239	7.07131e-11
rs1811123	0.159805	10.3818	0.0629801	7.25624	3.53194e-08	9.05114e-06	9.05114e-06	4.15145e-11	5.54319e-08	6	31910162	C	T	0.159805	0.0242	4.15145e-11
rs1819333	-0.156303	11.0315	-0.0634223	7.35515	3.53194e-08	8.26526e-06	8.26526e-06	9.30037e-12	4.41418e-08	6	31910929	G	T	-0.156303	0.0229	9.30037e-12
rs183103157	0.338898	4.70863	-0.440336	14.7732	0.00105253	1.23051e-08	0.00105253	1.95601e-05	1.68578e-15	6	31910938	T	G	0.338898	0.0794	1.95601e-05
rs183183311	0.510101	5.84924	-0.265388	4.15261	0.000116023	0.00329413	0.00329413	1.41501e-06	7.03704e-05	6	31914180	A	C	0.510101	0.1058	1.41501e-06
rs187940579	0.324703	3.79751	-0.477107	40.0839	0.00625615	1.23051e-08	0.00625615	0.000159401	8.24328e-41	6	31916951	A	C	0.324703	0.086	0.000159401
rs1894407	0.111997	5.79888	0.134734	30.4541	0.000128089	1.23051e-08	0.000128089	1.58899e-06	3.5148e-31	6	31919917	A	C	0.111997	0.0233	1.58899e-06
rs1894408	0.111803	5.77963	0.134618	30.4041	0.000133365	1.23051e-08	0.000133365	1.661e-06	3.94366e-31	6	31919956	G	C	0.111803	0.0233	1.661e-06
rs1894603	0.151602	10.6299	0.0645238	7.49825	3.53194e-08	6.46917e-06	6.46917e-06	2.34477e-11	3.17505e-08	6	31920687	C	T	0.151602	0.0227	2.34477e-11
rs1951459	-0.163496	10.7768	-0.0513737	4.68295	3.53194e-08	0.00130142	0.00130142	1.67186e-11	2.07515e-05	6	31920873	A	G	-0.163496	0.0243	1.67186e-11
rs2001114	0.132401	8.09969	0.0637542	7.18405	1.33326e-06	9.52753e-06	9.52753e-06	7.94895e-09	6.54561e-08	6	31944851	G	A	0.132401	0.0229	7.94895e-09
rs2001115	0.132401	8.11047	0.0638614	7.20512	1.31578e-06	9.34403e-06	9.34403e-06	7.75408e-09	6.23563e-08	6	31945646	C	A	0.132401	0.0229	7.75408e-09
rs2009658	0.116298	3.75424	0.0669277	4.87115	0.00678035	0.000892514	0.00678035	0.0001761	1.3454e-05	6	31946614	G	C	0.116298	0.031	0.0001761
rs2013815	-0.156104	11.0138	-0.0633299	7.33488	3.53194e-08	8.46036e-06	8.46036e-06	9.68724e-12	4.62509e-08	6	32006621	A	T	-0.156104	0.0229	9.68724e-12
rs2015864	-0.154599	10.8665	-0.0631176	7.28825	3.53194e-08	8.86774e-06	8.86774e-06	1.35988e-11	5.14932e-08	6	32006655	C	T	-0.154599	0.0229	1.35988e-11
rs2017338	0.133403	8.22207	0.0637086	7.1739	1.16036e-06	9.67681e-06	9.67681e-06	5.99694e-09	6.70039e-08	6	32014456	A	G	0.133403	0.0229	5.99694e-09
rs2038580	0.127402	7.43344	0.065231	7.48417	4.33962e-06	6.66911e-06	6.66911e-06	3.68604e-08	3.27967e-08	6	32019512	T	A	0.127402	0.0231	3.68604e-08
rs2039321	0.114203	6.21574	0.0631841	7.15574	5.32868e-05	9.94389e-06	5.32868e-05	6.08499e-07	6.98651e-08	6	32019746	T	C	0.114203	0.0229	6.08499e-07
rs204293	0.0934978	4.40583	0.0482283	4.47008	0.00190117	0.00193605	0.00193605	3.92799e-05	3.38782e-05	6	32020844	C	T	0.0934978	0.0227	3.92799e-05
rs204295	-0.118603	6.62617	-0.0504716	4.83183	2.32157e-05	0.000961983	0.000961983	2.36499e-07	1.47289e-05	6	32022898	T	C	-0.118603	0.0229	2.36499e-07
rs2071293	-0.0936955	3.92046	0.0689502	8.19232	0.00496448	1.82988e-06	0.00496448	0.000120099	6.42214e-09	6	32025980	A	G	-0.0936955	0.0244	0.000120099
rs2071295	-0.0939042	3.93405	0.0665845	7.69285	0.00482992	4.46913e-06	0.00482992	0.000116399	2.02838e-08	6	32026808	T	C	-0.0939042	0.0244	0.000116399
rs2071473	0.1222	6.71512	0.0999964	17.2012	1.93287e-05	1.23051e-08	1.93287e-05	1.92699e-07	6.29216e-18	6	32030284	T	C	0.1222	0.0235	1.92699e-07
rs2071543	0.133403	3.91293	0.277044	61.4353	0.00503903	1.23051e-08	0.00503903	0.0001222	3.67029e-62	6	32031904	T	G	0.133403	0.0347	0.0001222
rs2071590	0.111502	5.16323	0.0573538	5.05254	0.000429733	0.000621701	0.000621701	6.86705e-06	8.86054e-06	6	32033007	G	A	0.111502	0.0248	6.86705e-06
rs2075799	0.148101	3.81023	-0.112491	3.94883	0.00610205	0.0049079	0.00610205	0.0001548	0.000112505	6	32038700	T	C	0.148101	0.0391	0.0001548
rs2077580	0.174197	5.05715	-0.208694	13.7761	0.000518636	1.23051e-08	0.000518636	8.76698e-06	1.67456e-14	6	32049423	A	G	0.174197	0.0392	8.76698e-06
rs212397	-0.106695	5.05085	0.0486176	3.84967	0.00052562	0.00591691	0.00591691	8.89508e-06	0.000141361	6	32050653	A	C	-0.106695	0.024	8.89508e-06
rs212398	-0.106601	5.05429	0.048385	3.81912	0.000521807	0.00628749	0.00628749	8.8249e-06	0.000151663	6	32057972	C	T	-0.106601	0.024	8.8249e-06
rs212399	-0.101402	4.6704	0.0478648	3.7516	0.00112981	0.00710657	0.00710657	2.13599e-05	0.000177174	6	32062687	A	G	-0.101402	0.0239	2.13599e-05
rs212400	-0.106097	5.02919	0.0482526	3.80211	0.000549632	0.00649383	0.00649383	9.34997e-06	0.000157721	6	32066177	G	A	-0.106097	0.0239	9.34997e-06
rs212401	-0.101798	4.43274	0.0478175	3.59153	0.00179513	0.00976281	0.00976281	3.69199e-05	0.000256136	6	32066765	G	A	-0.101798	0.0247	3.69199e-05
rs212402	-0.0994999	4.55783	0.0483974	3.82532	0.00140651	0.00621227	0.00621227	2.76802e-05	0.000149513	6	32070069	A	G	-0.0994999	0.0237	2.76802e-05
rs212403	-0.0994999	4.55006	0.0480156	3.7747	0.00142929	0.00682633	0.00682633	2.81799e-05	0.000167996	6	32070838	A	G	-0.0994999	0.0238	2.81799e-05
rs212405	-0.1124	5.55315	0.0508308	4.17658	0.000204131	0.00313281	0.00313281	2.79801e-06	6.65917e-05	6	32071010	T	A	-0.1124	0.024	2.79801e-06
rs212407	-0.113897	5.68382	0.0508224	4.1758	0.000160112	0.00313688	0.00313688	2.071e-06	6.67114e-05	6	32073700	A	G	-0.113897	0.024	2.071e-06
rs212408	-0.113606	5.64035	0.0505226	4.13021	0.000173223	0.00344971	0.00344971	2.28902e-06	7.40952e-05	6	32074518	T	G	-0.113606	0.024	2.28902e-06
rs2149083	-0.155298	10.857	-0.0633069	7.32914	3.53194e-08	8.5156e-06	8.5156e-06	1.38995e-11	4.68662e-08	6	32077380	C	G	-0.155298	0.023	1.38995e-11
rs2149084	-0.157098	11.019	-0.063305	7.32872	3.53194e-08	8.51965e-06	8.51965e-06	9.57194e-12	4.69116e-08	6	32080383	C	G	-0.157098	0.0231	9.57194e-12
rs2149085	-0.155498	10.8894	-0.0633292	7.33418	3.53194e-08	8.4671e-06	8.4671e-06	1.29003e-11	4.63255e-08	6	32199517	C	T	-0.155498	0.023	1.29003e-11
rs2149090	-0.156097	11.0027	-0.0636407	7.39981	3.53194e-08	7.83542e-06	7.83542e-06	9.93802e-12	3.98281e-08	6	32416799	C	T	-0.156097	0.0229	9.93802e-12
rs2149091	-0.156104	11.0037	-0.0635731	7.38392	3.53194e-08	7.98837e-06	7.98837e-06	9.91517e-12	4.13124e-08	6	32445284	T	C	-0.156104	0.0229	9.91517e-12
rs2149092	-0.156104	11.0037	-0.0631279	7.29125	3.53194e-08	8.85056e-06	8.85056e-06	9.91517e-12	5.11387e-08	6	32446600	T	C	-0.156104	0.0229	9.91517e-12
rs2149093	-0.153896	10.7206	-0.0624734	7.15142	3.53194e-08	1.00074e-05	1.00074e-05	1.90283e-11	7.05635e-08	6	32448050	C	T	-0.153896	0.0229	1.90283e-11
rs2157388	0.125698	7.29217	0.0668384	7.80527	5.80214e-06	3.73005e-06	5.80214e-06	5.10305e-08	1.56578e-08	6	32448094	A	G	0.125698	0.0231	5.10305e-08
rs2181058	0.132994	8.18396	0.0633878	7.12456	1.19664e-06	1.04025e-05	1.04025e-05	6.54696e-09	7.50654e-08	6	32451419	T	A	0.132994	0.0229	6.54696e-09
rs2181059	0.154002	10.9389	0.0654948	7.71085	3.53194e-08	4.33424e-06	4.33424e-06	1.15107e-11	1.94603e-08	6	32453277	C	T	0.154002	0.0227	1.15107e-11
rs2187859	0.1337	8.25916	0.0637306	7.17956	1.13789e-06	9.59356e-06	9.59356e-06	5.50605e-09	6.61363e-08	6	32453410	A	G	0.1337	0.0229	5.50605e-09
rs2230365	0.165803	7.06283	0.104114	11.2996	9.1724e-06	1.23051e-08	9.1724e-06	8.65307e-08	5.01649e-12	6	32453474	T	C	0.165803	0.031	8.65307e-08
rs2233962	0.109804	3.75399	0.172071	27.4983	0.00678338	1.23051e-08	0.00678338	0.000176202	3.17468e-28	6	32522053	C	T	0.109804	0.0293	0.000176202
rs2233964	0.122597	4.43652	0.183843	29.1625	0.00178024	1.23051e-08	0.00178024	3.65999e-05	6.8786e-30	6	32559007	G	A	0.122597	0.0297	3.65999e-05
rs2233965	0.110206	3.61279	0.183479	28.9174	0.00882279	1.23051e-08	0.00882279	0.000243899	1.20948e-29	6	32559159	G	T	0.110206	0.03	0.000243899
rs2233969	0.109201	3.6293	0.167791	24.9236	0.00854604	1.23051e-08	0.00854604	0.000234801	1.19234e-25	6	32559160	G	A	0.109201	0.0297	0.000234801
rs2236313	-0.113204	5.92409	-0.0610083	6.69909	9.90861e-05	2.47593e-05	9.90861e-05	1.191e-06	1.99945e-07	6	32559163	C	T	-0.113204	0.0233	1.191e-06
rs2237272	0.145303	9.77109	0.0674663	8.1206	8.29248e-08	2.05201e-06	2.05201e-06	1.69399e-10	7.5753e-09	6	32559216	T	C	0.145303	0.0228	1.69399e-10
rs2237273	0.154399	10.9052	0.0645293	7.50067	3.53194e-08	6.43479e-06	6.43479e-06	1.24394e-11	3.1574e-08	6	32560446	C	T	0.154399	0.0228	1.24394e-11
rs2237274	0.157098	10.6868	0.0645293	7.50067	3.53194e-08	6.43479e-06	6.43479e-06	2.05684e-11	3.1574e-08	6	32560455	G	C	0.157098	0.0234	2.05684e-11
rs2237275	0.155301	10.4563	0.0645293	7.50067	3.53194e-08	6.43479e-06	6.43479e-06	3.49704e-11	3.1574e-08	6	32560477	A	C	0.155301	0.0234	3.49704e-11
rs2237276	0.147903	10.066	0.0674663	8.1206	5.61305e-08	2.05201e-06	2.05201e-06	8.59014e-11	7.5753e-09	6	32560554	T	C	0.147903	0.0228	8.59014e-11
rs2237277	0.154102	10.9442	0.065463	7.7041	3.53194e-08	4.38482e-06	4.38482e-06	1.1371e-11	1.97651e-08	6	32560584	A	G	0.154102	0.0227	1.1371e-11
rs2239689	-0.0910961	3.76777	0.0664394	7.66341	0.00661644	4.68975e-06	0.00661644	0.000170699	2.17065e-08	6	32560631	A	G	-0.0910961	0.0242	0.000170699
rs2239823	0.115804	6.13948	0.065784	7.39688	6.28538e-05	7.86362e-06	6.28538e-05	7.25304e-07	4.00977e-08	6	32560695	C	T	0.115804	0.0234	7.25304e-07
rs2239824	0.125698	6.48972	0.0666929	7.57809	3.05822e-05	5.5068e-06	3.05822e-05	3.23802e-07	2.64186e-08	6	32560839	A	T	0.125698	0.0246	3.23802e-07
rs2239826	0.127402	7.40351	0.0672681	7.88513	4.61029e-06	3.22626e-06	4.61029e-06	3.94903e-08	1.30278e-08	6	32561140	C	T	0.127402	0.0232	3.94903e-08
rs2239827	0.125398	7.25321	0.0669355	7.82118	6.26034e-06	3.63273e-06	6.26034e-06	5.582e-08	1.50945e-08	6	32561283	A	G	0.125398	0.0231	5.582e-08
rs2242572	0.159897	4.43356	-0.396765	51.6537	0.0017919	1.23051e-08	0.0017919	3.68502e-05	2.21973e-52	6	32561334	A	G	0.159897	0.0387	3.68502e-05
rs2247314	-0.165904	10.8438	-0.0516788	4.73231	3.53194e-08	0.00118294	0.00118294	1.43285e-11	1.85221e-05	6	32561422	C	T	-0.165904	0.0246	1.43285e-11
rs2247315	-0.166802	10.8139	-0.0516687	4.73068	3.53194e-08	0.00118666	0.00118666	1.53497e-11	1.85917e-05	6	32561465	C	A	-0.166802	0.0247	1.53497e-11
rs2247325	-0.150203	9.25869	-0.0524874	4.89227	2.30602e-07	0.000855195	0.000855195	5.51201e-10	1.28153e-05	6	32561466	G	A	-0.150203	0.0242	5.51201e-10
rs2255798	0.1364	4.21042	0.132991	15.593	0.00278892	1.23051e-08	0.00278892	6.15999e-05	2.5527e-16	6	32564786	C	G	0.1364	0.034	6.15999e-05
rs2255899	0.123703	4.1112	0.0631973	4.41744	0.00342291	0.00210136	0.00342291	7.74105e-05	3.82437e-05	6	32565201	T	C	0.123703	0.0313	7.74105e-05
rs2256965	0.109904	5.4086	0.0508251	4.85026	0.000263395	0.000929419	0.000929419	3.90301e-06	1.41169e-05	6	32565355	G	A	0.109904	0.0238	3.90301e-06
rs2257331	0.169899	3.58353	-0.420636	37.3378	0.00934752	1.23051e-08	0.00934752	0.000260898	4.5941e-38	6	32567256	G	A	0.169899	0.0465	0.000260898
rs2282860	0.154096	10.9519	0.0657758	7.77507	3.53194e-08	3.91473e-06	3.91473e-06	1.11712e-11	1.67853e-08	6	32568146	C	T	0.154096	0.0227	1.11712e-11
rs2282861	0.154102	10.9527	0.065463	7.7041	3.53194e-08	4.38482e-06	4.38482e-06	1.11506e-11	1.97651e-08	6	32570311	T	C	0.154102	0.0227	1.11506e-11
rs2285147	0.117196	6.52172	0.0475353	4.31834	2.84537e-05	0.00244969	0.00244969	3.00802e-07	4.80463e-05	6	32570417	A	G	0.117196	0.0229	3.00802e-07
rs2285148	0.132501	8.11272	0.0648885	7.41738	1.31213e-06	7.61756e-06	7.61756e-06	7.71401e-09	3.8249e-08	6	32570573	T	G	0.132501	0.0229	7.71401e-09
rs2286713	0.130405	4.7582	0.0978134	14.076	0.000952324	1.23051e-08	0.000952324	1.74502e-05	8.3946e-15	6	32570958	C	T	0.130405	0.0303	1.74502e-05
rs2301436	0.153099	10.8167	0.0645289	7.50086	3.53194e-08	6.4321e-06	6.4321e-06	1.52511e-11	3.15602e-08	6	32571117	T	C	0.153099	0.0227	1.52511e-11
rs2345568	-0.163003	10.7261	-0.0515696	4.71837	3.53194e-08	0.00121477	0.00121477	1.87888e-11	1.91263e-05	6	32571122	G	A	-0.163003	0.0243	1.87888e-11
rs2345571	0.153804	10.6621	0.0630017	7.25989	3.53194e-08	9.03023e-06	9.03023e-06	2.17721e-11	5.4968e-08	6	32571961	G	T	0.153804	0.023	2.17721e-11
rs2345572	0.157297	10.0608	0.0620407	7.06043	5.68115e-08	1.15883e-05	1.15883e-05	8.69361e-11	8.70102e-08	6	32572251	T	A	0.157297	0.0242	8.69361e-11
rs2345573	0.154504	10.1612	0.0629509	7.25085	4.56147e-08	9.08202e-06	9.08202e-06	6.89922e-11	5.61242e-08	6	32573415	G	C	0.154504	0.0237	6.89922e-11
rs2345753	0.132597	8.12989	0.063833	7.19939	1.2843e-06	9.37686e-06	9.37686e-06	7.41498e-09	6.31844e-08	6	32573562	A	T	0.132597	0.0229	7.41498e-09
rs2345754	0.132595	8.13324	0.0637331	7.17999	1.27887e-06	9.58724e-06	9.58724e-06	7.358e-09	6.60709e-08	6	32573910	C	T	0.132595	0.0229	7.358e-09
rs239931	-0.102502	4.39158	-0.0511822	4.34357	0.00195732	0.0023572	0.0023572	4.05901e-05	4.53346e-05	6	32574358	C	A	-0.102502	0.025	4.05901e-05
rs239933	0.155298	10.9454	0.0652105	7.60867	3.53194e-08	5.15508e-06	5.15508e-06	1.13397e-11	2.46224e-08	6	32574360	G	A	0.155298	0.0229	1.13397e-11
rs239934	0.149402	9.78094	0.0604355	6.72601	8.26558e-08	2.34037e-05	2.34037e-05	1.656e-10	1.87927e-07	6	32574603	A	G	0.149402	0.0234	1.656e-10
rs239935	0.153999	10.6633	0.060538	6.74204	3.53194e-08	2.25966e-05	2.25966e-05	2.1712e-11	1.81117e-07	6	32574868	A	G	0.153999	0.023	2.1712e-11
rs239936	0.162901	11.3563	0.0568477	5.99376	3.53194e-08	9.67168e-05	9.67168e-05	4.40251e-12	1.01447e-06	6	32574952	T	C	0.162901	0.0235	4.40251e-12
rs241429	0.0917974	4.09162	0.139902	28.5667	0.00356507	1.23051e-08	0.00356507	8.09804e-05	2.71206e-29	6	32575524	G	A	0.0917974	0.0233	8.09804e-05
rs241443	0.114199	5.59448	0.0962883	15.7738	0.000187387	1.23051e-08	0.000187387	2.54402e-06	1.68345e-16	6	32577607	G	T	0.114199	0.0243	2.54402e-06
rs2507953	0.157004	4.26368	-0.396215	51.5418	0.00249786	1.23051e-08	0.00249786	5.44904e-05	2.8721e-52	6	32577633	T	G	0.157004	0.0389	5.44904e-05
rs2515919	0.146206	8.35902	0.0781168	10.5121	1.07501e-06	1.62906e-08	1.07501e-06	4.37502e-09	3.07539e-11	6	32577693	G	A	0.146206	0.0249	4.37502e-09
rs2516396	0.105205	3.62654	0.16996	29.6478	0.00858659	1.23051e-08	0.00858659	0.000236298	2.25009e-30	6	32577973	G	A	0.105205	0.0286	0.000236298
rs2516397	0.123703	4.11171	0.0635605	4.4645	0.00341921	0.00195357	0.00341921	7.73197e-05	3.43163e-05	6	32578100	T	C	0.123703	0.0313	7.73197e-05
rs2523500	0.118103	5.74836	0.165286	34.9528	0.000141934	1.23051e-08	0.000141934	1.78501e-06	1.11481e-35	6	32592009	A	G	0.118103	0.0247	1.78501e-06
rs2523502	0.124	3.87354	0.17645	28.9643	0.00542904	1.23051e-08	0.00542904	0.000133801	1.08568e-29	6	32592796	T	A	0.124	0.0325	0.000133801
rs2523568	-0.167	5.79588	-0.058765	4.38789	0.000128911	0.00219472	0.00219472	1.6e-06	4.09364e-05	6	32604152	A	G	-0.167	0.0348	1.6e-06
rs2523569	-0.166802	5.78701	-0.058766	4.38802	0.000131342	0.00219424	0.00219424	1.63301e-06	4.09242e-05	6	32604169	G	T	-0.166802	0.0348	1.63301e-06
rs2523578	0.145199	5.82798	0.12571	18.3048	0.000121005	1.23051e-08	0.000121005	1.486e-06	4.95678e-19	6	32604551	A	G	0.145199	0.0302	1.486e-06
rs2523579	0.137895	6.08619	-0.121287	22.9025	7.04934e-05	1.23051e-08	7.04934e-05	8.19993e-07	1.2517e-23	6	32628428	C	T	0.137895	0.028	8.19993e-07
rs2523582	0.144402	5.77211	0.12565	18.2796	0.000135425	1.23051e-08	0.000135425	1.69001e-06	5.25291e-19	6	32781433	G	A	0.144402	0.0302	1.69001e-06
rs2523589	0.0897036	3.62893	-0.123647	26.008	0.00855148	1.23051e-08	0.00855148	0.000235001	9.81748e-27	6	32781776	T	G	0.0897036	0.0244	0.000235001
rs2523611	0.110395	3.58104	0.200014	40.6593	0.00939218	1.23051e-08	0.00939218	0.000262398	2.19129e-41	6	32782112	G	A	0.110395	0.0302	0.000262398
rs2534664	0.126404	6.82915	0.0583926	6.13046	1.51749e-05	7.45755e-05	7.45755e-05	1.48201e-07	7.40525e-07	6	32782605	A	G	0.126404	0.0241	1.48201e-07
rs2534671	0.125903	6.78728	0.0583756	6.12904	1.66176e-05	7.47507e-05	7.47507e-05	1.632e-07	7.42951e-07	6	32783896	G	T	0.125903	0.024	1.632e-07
rs2534681	0.1265	6.80855	0.0581677	6.08933	1.58847e-05	8.06021e-05	8.06021e-05	1.554e-07	8.14085e-07	6	32786833	A	T	0.1265	0.0241	1.554e-07
rs2581	-0.0956963	4.46993	0.0990591	16.8847	0.0016642	1.23051e-08	0.0016642	3.38899e-05	1.30407e-17	6	32787036	T	G	-0.0956963	0.0231	3.38899e-05
rs2596474	0.127504	5.86902	0.15727	35.8417	0.000111388	1.23051e-08	0.000111388	1.35201e-06	1.43979e-36	6	32787570	G	A	0.127504	0.0264	1.35201e-06
rs2621322	0.104705	3.58586	0.0764067	7.86095	0.00930574	3.38205e-06	0.00930574	0.000259502	1.37737e-08	6	32788707	G	T	0.104705	0.0287	0.000259502
rs2621323	0.130097	7.22783	0.0958925	15.656	6.57686e-06	1.23051e-08	6.57686e-06	5.91793e-08	2.208e-16	6	32788712	G	A	0.130097	0.024	5.91793e-08
rs2621326	0.119302	6.70642	0.140968	32.9604	1.97034e-05	1.23051e-08	1.97034e-05	1.96598e-07	1.09547e-33	6	32793523	A	G	0.119302	0.0229	1.96598e-07
rs2647062	-0.139397	4.40816	0.618093	200	0.00189198	1.23051e-08	0.00189198	3.90697e-05	1e-200	6	32797115	C	A	-0.139397	0.0339	3.90697e-05
rs2647066	-0.127902	3.9859	0.617982	200	0.00439298	1.23051e-08	0.00439298	0.0001033	1e-200	6	32799157	T	C	-0.127902	0.033	0.0001033
rs2647071	0.119799	4.27984	0.0787476	8.4275	0.00242738	1.1382e-06	0.00242738	5.25001e-05	3.7368e-09	6	32803408	T	C	0.119799	0.0296	5.25001e-05
rs2647074	0.124498	5.17289	-0.0863035	11.5282	0.000422275	1.23051e-08	0.000422275	6.71599e-06	2.96347e-12	6	32803840	T	C	0.124498	0.0276	6.71599e-06
rs2734325	-0.106595	4.82681	0.116808	22.0567	0.000828055	1.23051e-08	0.000828055	1.49001e-05	8.77607e-23	6	32811629	T	C	-0.106595	0.0246	1.49001e-05
rs2757039	-0.167106	10.9821	-0.0517566	4.74525	3.53194e-08	0.0011534	0.0011534	1.04208e-11	1.79784e-05	6	32818030	T	G	-0.167106	0.0246	1.04208e-11
rs2757041	-0.164701	10.6223	-0.0533757	5.00503	3.53194e-08	0.000684522	0.000684522	2.38616e-11	9.88485e-06	6	32867881	G	C	-0.164701	0.0247	2.38616e-11
rs2757042	-0.153596	10.6407	-0.0623866	7.1362	3.53194e-08	1.02313e-05	1.02313e-05	2.28718e-11	7.30802e-08	6	32887150	T	A	-0.153596	0.023	2.28718e-11
rs2757044	-0.158703	11.1795	-0.0633647	7.34089	3.53194e-08	8.40251e-06	8.40251e-06	6.61455e-12	4.56152e-08	6	32917544	G	C	-0.158703	0.0231	6.61455e-12
rs2757046	-0.156104	11.0098	-0.0633246	7.3337	3.53194e-08	8.47171e-06	8.47171e-06	9.77687e-12	4.63767e-08	6	32922459	T	C	-0.156104	0.0229	9.77687e-12
rs2757047	-0.156104	11.0082	-0.0634132	7.34885	3.53194e-08	8.3259e-06	8.3259e-06	9.81296e-12	4.47868e-08	6	32965344	T	C	-0.156104	0.0229	9.81296e-12
rs2757050	-0.156303	11.03	-0.0632388	7.31463	3.53194e-08	8.65526e-06	8.65526e-06	9.33254e-12	4.84585e-08	6	32974081	T	G	-0.156303	0.0229	9.33254e-12
rs2757052	-0.158003	11.254	-0.0628282	7.22674	3.53194e-08	9.22016e-06	9.22016e-06	5.57186e-12	5.9328e-08	6	32974268	C	T	-0.158003	0.0229	5.57186e-12
rs2757053	-0.164802	10.9458	-0.0514994	4.70348	3.53194e-08	0.00125046	0.00125046	1.13292e-11	1.97934e-05	6	·	C	A	-0.164802	0.0243	1.13292e-11
rs2757054	-0.158097	11.2851	-0.0631446	7.29407	3.53194e-08	8.8344e-06	8.8344e-06	5.18681e-12	5.08078e-08	6	32974934	G	A	-0.158097	0.0229	5.18681e-12
rs2760976	-0.141494	4.32643	0.618173	200	0.00222419	1.23051e-08	0.00222419	4.71596e-05	1e-200	6	32975014	T	C	-0.141494	0.0348	4.71596e-05
rs2760979	0.125903	3.66555	-0.221703	26.2967	0.00801355	1.23051e-08	0.00801355	0.000215998	5.0501e-27	6	32975257	T	A	0.125903	0.034	0.000215998
rs2760980	-0.146101	4.5123	0.618511	200	0.00153999	1.23051e-08	0.00153999	3.07397e-05	1e-200	6	32979980	A	G	-0.146101	0.0351	3.07397e-05
rs2760995	0.116698	3.86934	-0.431225	130.642	0.00547063	1.23051e-08	0.00547063	0.000135101	2.28034e-131	6	32999222	A	G	0.116698	0.0306	0.000135101
rs2769345	-0.156003	10.5725	-0.0624654	7.13411	3.53194e-08	1.0262e-05	1.0262e-05	2.67609e-11	7.34328e-08	6	33013612	C	T	-0.156003	0.0234	2.67609e-11
rs2769346	-0.156499	10.9322	-0.0633301	7.33435	3.53194e-08	8.46546e-06	8.46546e-06	1.16896e-11	4.63074e-08	6	137924265	G	A	-0.156499	0.0231	1.16896e-11
rs2769347	-0.156104	10.9784	-0.0633371	7.33599	3.53194e-08	8.44967e-06	8.44967e-06	1.05099e-11	4.61328e-08	6	137924466	A	T	-0.156104	0.023	1.05099e-11
rs2769348	-0.153999	10.5911	-0.0633434	7.33765	3.53194e-08	8.4337e-06	8.4337e-06	2.56389e-11	4.59568e-08	6	137925101	G	A	-0.153999	0.0231	2.56389e-11
rs2769349	-0.156104	11.0138	-0.063331	7.33509	3.53194e-08	8.45833e-06	8.45833e-06	9.68724e-12	4.62285e-08	6	138023048	A	G	-0.156104	0.0229	9.68724e-12
rs2769351	-0.157303	11.0112	-0.0640269	7.47232	3.53194e-08	6.83738e-06	6.83738e-06	9.74541e-12	3.37039e-08	6	138110263	G	A	-0.157303	0.0231	9.74541e-12
rs2769352	-0.153502	10.712	-0.062395	7.13547	3.53194e-08	1.0242e-05	1.0242e-05	1.94089e-11	7.32032e-08	6	159470242	G	A	-0.153502	0.0229	1.94089e-11
rs2769354	-0.155906	11.0396	-0.0631604	7.29753	3.53194e-08	8.81458e-06	8.81458e-06	9.12851e-12	5.04046e-08	6	159470417	T	G	-0.155906	0.0229	9.12851e-12
rs2769355	-0.159394	11.4413	-0.0631446	7.29407	3.53194e-08	8.8344e-06	8.8344e-06	3.61993e-12	5.08078e-08	6	159470559	A	G	-0.159394	0.0229	3.61993e-12
rs28366070	0.129	4.25228	-0.148524	11.8394	0.00254758	1.23051e-08	0.00254758	5.59397e-05	1.44744e-12	6	159472149	A	C	0.129	0.032	5.59397e-05
rs28366290	0.124102	3.60678	-0.216848	23.9078	0.00893057	1.23051e-08	0.00893057	0.000247298	1.23652e-24	6	159472295	C	T	0.124102	0.0339	0.000247298
rs28366318	0.122801	3.56004	-0.21602	23.7873	0.00976879	1.23051e-08	0.00976879	0.000275398	1.63192e-24	6	159472682	G	A	0.122801	0.0338	0.000275398
rs28366363	0.129097	3.77859	-0.307722	28.3518	0.00648536	1.23051e-08	0.00648536	0.000166498	4.44836e-29	6	159473574	A	G	0.129097	0.0343	0.000166498
rs28380930	0.161496	6.22048	-0.14803	11.5293	5.26922e-05	1.23051e-08	5.26922e-05	6.01894e-07	2.95597e-12	6	159473761	G	A	0.161496	0.0324	6.01894e-07
rs28380931	0.148799	5.37541	-0.145789	11.2011	0.000280375	1.23051e-08	0.000280375	4.21299e-06	6.29361e-12	6	159474265	T	C	0.148799	0.0323	4.21299e-06
rs28380932	0.155906	5.89791	-0.147683	11.6722	0.000104617	1.23051e-08	0.000104617	1.265e-06	2.12716e-12	6	159474624	G	A	0.155906	0.0322	1.265e-06
rs28380936	0.129505	4.42274	-0.14682	11.6644	0.00183453	1.23051e-08	0.00183453	3.77798e-05	2.16571e-12	6	159475270	C	T	0.129505	0.0314	3.77798e-05
rs28380938	0.128903	3.55564	-0.146921	11.6776	0.00984769	1.23051e-08	0.00984769	0.000278202	2.10087e-12	6	167360389	T	C	0.128903	0.0355	0.000278202
rs28381344	0.341197	8.78755	-0.437761	12.9444	5.99641e-07	1.23051e-08	5.99641e-07	1.63099e-09	1.13658e-13	6	167366394	A	G	0.341197	0.0566	1.63099e-09
rs28383322	0.126104	4.13543	-0.472711	181.741	0.003247	1.23051e-08	0.003247	7.32099e-05	1.81552e-182	6	167369897	T	C	0.126104	0.0318	7.32099e-05
rs2844482	0.116796	3.60398	0.0676677	4.96745	0.00898079	0.000737086	0.00898079	0.000248897	1.07783e-05	6	167369992	T	C	0.116796	0.0319	0.000248897
rs2844623	0.1471	5.62033	0.0887981	6.20716	0.000179262	6.51125e-05	0.000179262	2.39701e-06	6.2064e-07	6	167370211	T	C	0.1471	0.0312	2.39701e-06
rs2854275	-0.200905	3.93592	-0.108123	7.27088	0.00481283	8.96727e-06	0.00481283	0.000115899	5.35945e-08	6	167370230	A	C	-0.200905	0.0521	0.000115899
rs2856997	0.140596	9.07743	0.148026	36.372	3.36273e-07	1.23051e-08	3.36273e-07	8.367e-10	4.2462e-37	6	167370353	A	C	0.140596	0.0229	8.367e-10
rs2857009	-0.0924991	3.86742	0.0657513	7.52282	0.00548964	6.14253e-06	0.00548964	0.0001357	3.00041e-08	6	167370532	C	G	-0.0924991	0.0242	0.0001357
rs2857106	0.105905	3.6005	0.0766247	7.90177	0.00904319	3.11905e-06	0.00904319	0.0002509	1.25381e-08	6	167370971	C	T	0.105905	0.0289	0.0002509
rs2857599	0.1139	3.55176	0.114496	13.3432	0.00991728	1.23051e-08	0.00991728	0.000280698	4.53733e-14	6	167370988	A	G	0.1139	0.0314	0.000280698
rs2857706	0.117801	3.84194	0.0672501	4.9093	0.00574192	0.000825108	0.00574192	0.0001439	1.23225e-05	6	167370999	T	C	0.117801	0.031	0.0001439
rs2858870	0.1336	3.88673	-0.30765	28.3512	0.00529844	1.23051e-08	0.00529844	0.000129799	4.45451e-29	6	167371110	C	T	0.1336	0.0349	0.000129799
rs28724897	0.286296	5.66354	-0.399629	10.2728	0.000166229	2.53581e-08	0.000166229	2.17e-06	5.33581e-11	6	167371234	G	A	0.286296	0.0604	2.17e-06
rs28724898	0.266203	5.79183	-0.388963	10.1101	0.000130021	3.37608e-08	0.000130021	1.61499e-06	7.76068e-11	6	167371251	A	T	0.266203	0.0555	1.61499e-06
rs28732097	0.186498	3.78915	-0.191697	5.46905	0.00635743	0.000262255	0.00635743	0.000162499	3.39586e-06	6	167371737	G	C	0.186498	0.0495	0.000162499
rs28732099	0.197202	4.13389	-0.197456	5.55238	0.00325819	0.000225076	0.00325819	7.347e-05	2.80298e-06	6	167371846	A	G	0.197202	0.0497	7.347e-05
rs28732100	0.198203	4.13727	-0.202114	5.78807	0.00323365	0.000142657	0.00323365	7.29004e-05	1.62903e-06	6	167372186	T	C	0.198203	0.05	7.29004e-05
rs28732101	0.2048	4.2386	-0.197193	5.55182	0.0026203	0.000225326	0.0026203	5.77298e-05	2.8066e-06	6	167372764	T	C	0.2048	0.0509	5.77298e-05
rs28732141	0.317602	8.03744	-0.437681	13.6201	1.47893e-06	1.23051e-08	1.47893e-06	9.17403e-09	2.39828e-14	6	167372786	T	C	0.317602	0.0553	9.17403e-09
rs28732144	0.320198	8.06758	-0.442391	13.7719	1.40577e-06	1.23051e-08	1.40577e-06	8.55894e-09	1.69083e-14	6	167372978	A	G	0.320198	0.0556	8.55894e-09
rs28732167	0.323003	8.7607	-0.387016	16.5372	6.34594e-07	1.23051e-08	6.34594e-07	1.735e-09	2.90269e-17	6	167373045	A	G	0.323003	0.0536	1.735e-09
rs28732173	0.308903	7.16935	-0.180439	4.9124	7.30621e-06	0.000819634	0.000819634	6.77096e-08	1.22349e-05	6	167373547	A	G	0.308903	0.0572	6.77096e-08
rs3087617	0.244597	9.04086	-0.0924692	4.61372	3.61542e-07	0.00147327	0.00147327	9.10207e-10	2.43377e-05	6	167373708	T	A	0.244597	0.0399	9.10207e-10
rs3093661	0.334098	9.34103	-0.35776	11.1902	1.93807e-07	1.23051e-08	1.93807e-07	4.56005e-10	6.45357e-12	6	167373812	A	G	0.334098	0.0536	4.56005e-10
rs3093662	0.148106	3.62525	-0.362437	15.8785	0.00860554	1.23051e-08	0.00860554	0.000237001	1.32282e-16	6	167374119	G	A	0.148106	0.0403	0.000237001
rs3093668	0.332902	9.15132	-0.370392	11.6856	2.8774e-07	1.23051e-08	2.8774e-07	7.05797e-10	2.06253e-12	6	167374239	C	G	0.332902	0.054	7.05797e-10
rs3093953	0.130895	4.79371	0.0979135	14.1298	0.00088709	1.23051e-08	0.00088709	1.60801e-05	7.41652e-15	6	167374258	G	T	0.130895	0.0303	1.60801e-05
rs3093954	0.130405	4.7592	0.0978525	14.1146	0.000950303	1.23051e-08	0.000950303	1.741e-05	7.68069e-15	6	167374353	G	T	0.130405	0.0303	1.741e-05
rs3093955	0.131397	4.80244	0.0978273	14.1076	0.00087152	1.23051e-08	0.00087152	1.57601e-05	7.80549e-15	6	167374489	T	G	0.131397	0.0304	1.57601e-05
rs3094003	0.131397	4.80134	0.0982144	14.2002	0.000873482	1.23051e-08	0.000873482	1.58001e-05	6.30667e-15	6	167375173	G	C	0.131397	0.0304	1.58001e-05
rs3095230	0.131397	4.80189	0.0978526	14.1146	0.000872501	1.23051e-08	0.000872501	1.57801e-05	7.68069e-15	6	167376466	A	G	0.131397	0.0304	1.57801e-05
rs3095231	0.131397	4.80189	0.0978532	14.1148	0.000872501	1.23051e-08	0.000872501	1.57801e-05	7.67715e-15	6	167376812	A	G	0.131397	0.0304	1.57801e-05
rs3095234	0.131397	4.79724	0.097567	14.0351	0.000880794	1.23051e-08	0.000880794	1.595e-05	9.22359e-15	6	167377165	T	C	0.131397	0.0305	1.595e-05
rs3095235	0.150599	5.12784	0.180076	29.0481	0.000457056	1.23051e-08	0.000457056	7.45006e-06	8.95159e-30	6	167377782	C	G	0.150599	0.0336	7.45006e-06
rs3130925	0.130701	4.72011	0.097692	14.0687	0.00102932	1.23051e-08	0.00102932	1.90498e-05	8.5369e-15	6	167378568	G	A	0.130701	0.0306	1.90498e-05
rs3130926	0.130704	4.72469	0.097692	14.0687	0.00102006	1.23051e-08	0.00102006	1.88499e-05	8.5369e-15	6	167378619	A	G	0.130704	0.0305	1.88499e-05
rs3130927	0.131602	4.80771	0.0975579	14.0327	0.000862121	1.23051e-08	0.000862121	1.557e-05	9.2747e-15	6	167379570	G	A	0.131602	0.0305	1.557e-05
rs3131638	0.124804	4.57955	0.0893119	11.7599	0.0013522	1.23051e-08	0.0013522	2.63299e-05	1.7382e-12	6	167379771	G	A	0.124804	0.0297	2.63299e-05
rs3131639	0.132104	4.87192	0.0979144	14.129	0.00074839	1.23051e-08	0.00074839	1.34301e-05	7.43019e-15	6	167380174	G	A	0.132104	0.0303	1.34301e-05
rs3132461	0.135501	4.49963	0.154353	21.705	0.00157713	1.23051e-08	0.00157713	3.16497e-05	1.97242e-22	6	167380338	A	G	0.135501	0.0326	3.16497e-05
rs3132463	0.133897	4.88673	0.0906258	12.1046	0.000728432	1.23051e-08	0.000728432	1.29799e-05	7.85959e-13	6	167380493	C	T	0.133897	0.0307	1.29799e-05
rs3132464	0.134304	4.92959	0.0906091	12.1006	0.000670672	1.23051e-08	0.000670672	1.17601e-05	7.93232e-13	6	167380501	T	C	0.134304	0.0307	1.17601e-05
rs3132465	0.131703	4.7592	0.0905901	12.096	0.000950303	1.23051e-08	0.000950303	1.741e-05	8.01678e-13	6	167381476	T	G	0.131703	0.0307	1.741e-05
rs3134891	0.132396	4.803	0.0905901	12.096	0.000870521	1.23051e-08	0.000870521	1.57398e-05	8.01678e-13	6	167381804	A	G	0.132396	0.0307	1.57398e-05
rs3134894	0.132401	4.80272	0.0905901	12.096	0.00087102	1.23051e-08	0.00087102	1.575e-05	8.01678e-13	6	167381979	G	A	0.132401	0.0307	1.575e-05
rs3134897	0.131796	4.82016	0.0977636	14.0892	0.000839916	1.23051e-08	0.000839916	1.513e-05	8.14329e-15	6	167382020	C	T	0.131796	0.0305	1.513e-05
rs3134899	0.130598	4.77288	0.0979431	14.1395	0.000924241	1.23051e-08	0.000924241	1.68702e-05	7.2527e-15	6	167382274	T	C	0.130598	0.0303	1.68702e-05
rs34039593	-0.1385	4.49812	0.619149	200	0.00158156	1.23051e-08	0.00158156	3.176e-05	1e-200	6	167382449	G	T	-0.1385	0.0333	3.176e-05
rs34155048	0.125998	7.34247	0.0668992	7.81782	5.21961e-06	3.65329e-06	5.21961e-06	4.54496e-08	1.52118e-08	6	167382622	A	T	0.125998	0.0231	4.54496e-08
rs34214527	0.180603	5.37675	-0.20828	13.6501	0.000279517	1.23051e-08	0.000279517	4.20001e-06	2.23821e-14	6	167383075	T	C	0.180603	0.0392	4.20001e-06
rs34350244	-0.142705	3.94692	0.61908	200	0.00472043	1.23051e-08	0.00472043	0.000113	1e-200	6	167383750	T	C	-0.142705	0.037	0.000113
rs34415150	-0.150203	4.79102	0.619038	200	0.000891888	1.23051e-08	0.000891888	1.61801e-05	1e-200	6	167383972	G	A	-0.150203	0.0348	1.61801e-05
rs34496598	-0.1498	4.75622	0.618663	200	0.000956327	1.23051e-08	0.000956327	1.75299e-05	1e-200	6	167384545	T	C	-0.1498	0.0349	1.75299e-05
rs34611616	0.125998	7.34247	0.0668991	7.81781	5.21961e-06	3.65335e-06	5.21961e-06	4.54496e-08	1.52121e-08	6	167384756	A	G	0.125998	0.0231	4.54496e-08
rs34924558	-0.148198	4.68403	0.618629	200	0.00110226	1.23051e-08	0.00110226	2.07e-05	1e-200	6	167384923	T	C	-0.148198	0.0348	2.07e-05
rs34928543	-0.126902	3.59244	0.618175	200	0.00918774	1.23051e-08	0.00918774	0.0002556	1e-200	6	167385533	C	G	-0.126902	0.0347	0.0002556
rs35074855	-0.1411	4.22915	0.618134	200	0.00267684	1.23051e-08	0.00267684	5.89997e-05	1e-200	6	167385623	G	C	-0.1411	0.0351	5.89997e-05
rs35117964	-0.141196	4.51613	0.620594	200	0.00152876	1.23051e-08	0.00152876	3.04698e-05	1e-200	6	167386104	G	A	-0.141196	0.0339	3.04698e-05
rs35118762	-0.135396	4.20866	0.618458	200	0.00279946	1.23051e-08	0.00279946	6.185e-05	1e-200	6	167386346	T	C	-0.135396	0.0338	6.185e-05
rs35265698	-0.144204	4.81304	0.618608	200	0.000852614	1.23051e-08	0.000852614	1.53801e-05	1e-200	6	167386592	G	C	-0.144204	0.0333	1.53801e-05
rs35294087	-0.143901	4.00091	0.61908	200	0.00426689	1.23051e-08	0.00426689	9.97907e-05	1e-200	6	167386615	G	A	-0.143901	0.037	9.97907e-05
rs35525122	-0.141195	4.48732	0.618801	200	0.00161322	1.23051e-08	0.00161322	3.25597e-05	1e-200	6	167386714	A	C	-0.141195	0.034	3.25597e-05
rs364283	0.155498	11.0081	0.0631167	7.28804	3.53194e-08	8.86895e-06	8.86895e-06	9.81522e-12	5.15181e-08	6	167387359	T	C	0.155498	0.0228	9.81522e-12
rs364451	0.153399	10.6942	0.0619172	7.03722	3.53194e-08	1.21769e-05	1.21769e-05	2.02209e-11	9.17868e-08	6	167387404	A	G	0.153399	0.0229	2.02209e-11
rs365066	-0.0973042	4.54852	0.102862	18.1326	0.00143381	1.23051e-08	0.00143381	2.828e-05	7.36885e-19	6	167388169	T	C	-0.0973042	0.0232	2.828e-05
rs365189	0.155301	10.9935	0.0628659	7.23507	3.53194e-08	9.17243e-06	9.17243e-06	1.01508e-11	5.82009e-08	6	167388843	A	G	0.155301	0.0228	1.01508e-11
rs366938	0.156104	10.2094	0.0629509	7.25085	4.11701e-08	9.08202e-06	9.08202e-06	6.17447e-11	5.61242e-08	6	167389103	C	T	0.156104	0.0239	6.17447e-11
rs3734852	0.164404	5.48122	-0.0954787	6.05274	0.000233375	8.65962e-05	0.000233375	3.30202e-06	8.85646e-07	6	167389245	A	G	0.164404	0.0353	3.30202e-06
rs3752520	0.145396	9.79534	0.0673031	8.08467	8.22625e-08	2.16097e-06	2.16097e-06	1.60199e-10	8.22868e-09	6	167389452	C	T	0.145396	0.0227	1.60199e-10
rs3756838	-0.144506	6.5867	-0.0511042	3.85607	2.51149e-05	0.00585003	0.00585003	2.59e-07	0.000139293	6	167389496	A	G	-0.144506	0.0281	2.59e-07
rs376097	0.156794	11.0936	0.062296	7.11169	3.53194e-08	1.05917e-05	1.05917e-05	8.06121e-12	7.73232e-08	6	167389674	G	A	0.156794	0.0229	8.06121e-12
rs376551	0.155301	10.9935	0.0628659	7.23506	3.53194e-08	9.17249e-06	9.17249e-06	1.01508e-11	5.82023e-08	6	167389851	A	G	0.155301	0.0228	1.01508e-11
rs376574	0.155099	10.9634	0.063162	7.29732	3.53194e-08	8.81578e-06	8.81578e-06	1.08793e-11	5.0429e-08	6	167389925	T	A	0.155099	0.0228	1.08793e-11
rs377232	0.156799	11.1197	0.0626102	7.17595	3.53194e-08	9.64666e-06	9.64666e-06	7.59102e-12	6.66884e-08	6	167389956	A	C	0.156799	0.0229	7.59102e-12
rs377753	0.155099	10.9634	0.0631621	7.29734	3.53194e-08	8.81566e-06	8.81566e-06	1.08793e-11	5.04266e-08	6	167390242	T	A	0.155099	0.0228	1.08793e-11
rs3778640	0.1711	6.17302	-0.107113	7.57112	5.86461e-05	5.58697e-06	5.86461e-05	6.71398e-07	2.6846e-08	6	167391212	C	G	0.1711	0.0344	6.71398e-07
rs378352	-0.127004	4.82915	0.0650537	6.07871	0.000823882	8.23418e-05	0.000823882	1.48201e-05	8.34238e-07	6	167391392	A	G	-0.127004	0.0293	1.48201e-05
rs382009	0.146098	9.63752	0.0629511	7.25091	1.05416e-07	9.08168e-06	9.08168e-06	2.30399e-10	5.61164e-08	6	167392174	C	G	0.146098	0.023	2.30399e-10
rs3828905	0.093399	3.59912	0.106398	17.2307	0.00906794	1.23051e-08	0.00906794	0.000251698	5.87895e-18	6	167392204	G	A	0.093399	0.0255	0.000251698
rs3828906	0.0961035	3.69165	0.106199	17.1698	0.00763016	1.23051e-08	0.00763016	0.0002034	6.76394e-18	6	167392522	C	A	0.0961035	0.0259	0.0002034
rs3828916	0.131598	4.80855	0.0976978	14.0713	0.000860622	1.23051e-08	0.000860622	1.554e-05	8.48594e-15	6	167393395	C	G	0.131598	0.0305	1.554e-05
rs3828917	0.321504	8.22483	-0.33508	9.81041	1.15869e-06	6.16814e-08	1.15869e-06	5.95895e-09	1.54736e-10	6	167393407	T	G	0.321504	0.0553	5.95895e-09
rs385113	0.155298	10.9666	0.0629524	7.25119	3.53194e-08	9.08008e-06	9.08008e-06	1.07994e-11	5.60803e-08	6	167394044	G	A	0.155298	0.0229	1.07994e-11
rs385863	0.154306	10.8589	0.063915	7.45415	3.53194e-08	7.0954e-06	7.0954e-06	1.38388e-11	3.51439e-08	6	167394091	G	C	0.154306	0.0228	1.38388e-11
rs386548	0.155301	10.9935	0.0628658	7.23505	3.53194e-08	9.17255e-06	9.17255e-06	1.01508e-11	5.82036e-08	6	167394121	A	T	0.155301	0.0228	1.01508e-11
rs387733	0.156701	11.0986	0.0623016	7.11286	3.53194e-08	1.05745e-05	1.05745e-05	7.96893e-12	7.71152e-08	6	167394177	G	A	0.156701	0.0229	7.96893e-12
rs388406	0.156701	11.0986	0.0623007	7.11267	3.53194e-08	1.05773e-05	1.05773e-05	7.96893e-12	7.71489e-08	6	167394243	G	A	0.156701	0.0229	7.96893e-12
rs389946	0.155999	10.9219	0.0629168	7.2434	3.53194e-08	9.12471e-06	9.12471e-06	1.19702e-11	5.70953e-08	6	167394634	C	T	0.155999	0.023	1.19702e-11
rs389956	0.160697	11.3031	0.0629488	7.25042	3.53194e-08	9.08449e-06	9.08449e-06	4.97622e-12	5.61798e-08	6	167395058	G	T	0.160697	0.0233	4.97622e-12
rs3909111	0.178196	4.7841	-0.127059	7.14896	0.00090423	1.00436e-05	0.00090423	1.64399e-05	7.09643e-08	6	167395375	C	G	0.178196	0.0414	1.64399e-05
rs393544	0.218903	4.22243	-0.454997	5.4822	0.00271706	0.000256388	0.00271706	5.99198e-05	3.29458e-06	6	167395410	G	C	0.218903	0.0545	5.99198e-05
rs393558	0.155298	10.9602	0.0629415	7.24851	3.53194e-08	9.09543e-06	9.09543e-06	1.09597e-11	5.64274e-08	6	167396119	C	A	0.155298	0.0229	1.09597e-11
rs393727	0.155404	10.9776	0.0629516	7.25102	3.53194e-08	9.08105e-06	9.08105e-06	1.05293e-11	5.61022e-08	6	167396174	A	T	0.155404	0.0228	1.05293e-11
rs394522	0.155099	10.9481	0.0634385	7.34797	3.53194e-08	8.33437e-06	8.33437e-06	1.12694e-11	4.48776e-08	6	167396629	C	A	0.155099	0.0228	1.12694e-11
rs3963512	-0.162601	10.644	-0.0514864	4.70136	3.53194e-08	0.00125572	0.00125572	2.26986e-11	1.98902e-05	6	167397033	A	G	-0.162601	0.0243	2.26986e-11
rs397713	0.155301	10.9935	0.0629111	7.24428	3.53194e-08	9.11967e-06	9.11967e-06	1.01508e-11	5.69797e-08	6	167397750	A	G	0.155301	0.0228	1.01508e-11
rs398278	0.154504	10.8775	0.0622753	7.10999	3.53194e-08	1.06167e-05	1.06167e-05	1.32587e-11	7.76265e-08	6	167398071	G	A	0.154504	0.0228	1.32587e-11
rs399604	-0.0975985	4.57284	0.102891	18.1473	0.00136891	1.23051e-08	0.00136891	2.67399e-05	7.12361e-19	6	167398345	C	T	-0.0975985	0.0232	2.67399e-05
rs400063	0.155498	11.0211	0.0631544	7.2957	3.53194e-08	8.82506e-06	8.82506e-06	9.52577e-12	5.06174e-08	6	167398632	T	C	0.155498	0.0228	9.52577e-12
rs400176	0.155497	10.9944	0.0629503	7.25074	3.53194e-08	9.08265e-06	9.08265e-06	1.01298e-11	5.61384e-08	6	167398903	C	T	0.155497	0.0229	1.01298e-11
rs400837	0.157005	11.1208	0.0622906	7.1106	3.53194e-08	1.06078e-05	1.06078e-05	7.57182e-12	7.75175e-08	6	167398952	C	T	0.157005	0.0229	7.57182e-12
rs401260	0.158	10.6757	0.0629503	7.25074	3.53194e-08	9.08265e-06	9.08265e-06	2.11009e-11	5.61384e-08	6	167399282	C	T	0.158	0.0236	2.11009e-11
rs402191	0.155497	10.9944	0.0629504	7.25075	3.53194e-08	9.0826e-06	9.0826e-06	1.01298e-11	5.61371e-08	6	167399512	C	T	0.155497	0.0229	1.01298e-11
rs402749	0.155301	10.9935	0.0631698	7.29885	3.53194e-08	8.80701e-06	8.80701e-06	1.01508e-11	5.02516e-08	6	167400345	T	C	0.155301	0.0228	1.01508e-11
rs404222	0.153099	10.6726	0.0620005	7.05248	3.53194e-08	1.17899e-05	1.17899e-05	2.1252e-11	8.86176e-08	6	167400972	A	G	0.153099	0.0229	2.1252e-11
rs405553	0.155099	10.9462	0.0631567	7.29617	3.53194e-08	8.82237e-06	8.82237e-06	1.13188e-11	5.05627e-08	6	167402150	G	A	0.155099	0.0228	1.13188e-11
rs406095	0.156602	11.0927	0.0623478	7.1216	3.53194e-08	1.0446e-05	1.0446e-05	8.07793e-12	7.55788e-08	6	167402536	T	C	0.156602	0.0229	8.07793e-12
rs407515	0.156602	11.0856	0.062302	7.11294	3.53194e-08	1.05734e-05	1.05734e-05	8.21107e-12	7.7101e-08	6	167403108	C	G	0.156602	0.0229	8.21107e-12
rs408036	-0.0933993	4.24849	0.0977258	16.4967	0.00256411	1.23051e-08	0.00256411	5.643e-05	3.1864e-17	6	167403121	C	T	-0.0933993	0.0232	5.643e-05
rs408040	0.155099	10.9416	0.0629518	7.25105	3.53194e-08	9.08088e-06	9.08088e-06	1.14393e-11	5.60983e-08	6	167403132	T	A	0.155099	0.0228	1.14393e-11
rs408080	0.153105	10.6914	0.0622135	7.09861	3.53194e-08	1.07841e-05	1.07841e-05	2.03517e-11	7.96875e-08	6	167403400	C	T	0.153105	0.0228	2.03517e-11
rs408087	0.155301	10.9682	0.0629518	7.25105	3.53194e-08	9.08088e-06	9.08088e-06	1.07597e-11	5.60983e-08	6	167403430	T	C	0.155301	0.0228	1.07597e-11
rs408918	0.154496	10.8661	0.0629518	7.25105	3.53194e-08	9.08088e-06	9.08088e-06	1.36113e-11	5.60983e-08	6	167403441	T	G	0.154496	0.0228	1.36113e-11
rs409356	0.155498	10.9965	0.0629505	7.25078	3.53194e-08	9.08242e-06	9.08242e-06	1.00809e-11	5.61332e-08	6	167403443	A	T	0.155498	0.0229	1.00809e-11
rs411337	0.172498	4.1749	-0.291962	31.175	0.00300148	1.23051e-08	0.00300148	6.68498e-05	6.68344e-32	6	167403480	T	C	0.172498	0.0433	6.68498e-05
rs41268896	-0.0900998	3.67346	0.0663401	7.64049	0.00789736	4.8615e-06	0.00789736	0.0002121	2.28828e-08	6	167403485	A	G	-0.0900998	0.0243	0.0002121
rs41293856	0.3208	8.17496	-0.34307	9.82945	1.21123e-06	5.95783e-08	1.21123e-06	6.68405e-09	1.48098e-10	6	167403538	T	G	0.3208	0.0553	6.68405e-09
rs41293860	0.321097	8.18796	-0.337877	9.91732	1.19015e-06	5.03693e-08	1.19015e-06	6.48694e-09	1.20971e-10	6	167403539	A	G	0.321097	0.0553	6.48694e-09
rs41293883	0.321699	8.25578	-0.335105	9.84107	1.13994e-06	5.8295e-08	1.13994e-06	5.54907e-09	1.44188e-10	6	167403589	T	C	0.321699	0.0552	5.54907e-09
rs41293887	0.321699	8.2656	-0.336075	9.87888	1.13399e-06	5.41193e-08	1.13399e-06	5.425e-09	1.32166e-10	6	167403873	A	T	0.321699	0.0552	5.425e-09
rs41315816	0.304598	11.4905	-0.357855	15.7798	3.53194e-08	1.23051e-08	3.53194e-08	3.23221e-12	1.66035e-16	6	167403918	C	T	0.304598	0.0437	3.23221e-12
rs41316748	0.348494	8.8041	-0.428086	15.1397	5.78097e-07	1.23051e-08	5.78097e-07	1.57e-09	7.24937e-16	6	167403971	C	T	0.348494	0.0577	1.57e-09
rs413232	0.155301	10.9378	0.0629621	7.24968	3.53194e-08	9.08873e-06	9.08873e-06	1.15398e-11	5.62756e-08	6	167404187	A	G	0.155301	0.0229	1.15398e-11
rs414437	0.157496	11.1611	0.063064	7.27571	3.53194e-08	8.93959e-06	8.93959e-06	6.90081e-12	5.30017e-08	6	167404432	G	A	0.157496	0.023	6.90081e-12
rs4151664	0.220596	5.60871	-0.395544	20.0897	0.000182767	1.23051e-08	0.000182767	2.46201e-06	8.13392e-21	6	167404606	T	C	0.220596	0.0468	2.46201e-06
rs415842	0.155498	10.9965	0.0629486	7.25038	3.53194e-08	9.08472e-06	9.08472e-06	1.00809e-11	5.6185e-08	6	167404689	A	G	0.155498	0.0229	1.00809e-11
rs415890	0.155498	10.9965	0.0629017	7.24048	3.53194e-08	9.14144e-06	9.14144e-06	1.00809e-11	5.74804e-08	6	167404751	C	G	0.155498	0.0229	1.00809e-11
rs415987	0.152798	10.6061	0.0631324	7.29081	3.53194e-08	8.85308e-06	8.85308e-06	2.47685e-11	5.11906e-08	6	167404958	A	G	0.152798	0.0229	2.47685e-11
rs416131	0.155498	10.9901	0.0629486	7.25038	3.53194e-08	9.08472e-06	9.08472e-06	1.02306e-11	5.6185e-08	6	167405073	T	G	0.155498	0.0229	1.02306e-11
rs417812	-0.0886017	3.87778	0.100188	17.248	0.00538706	1.23051e-08	0.00538706	0.000132501	5.64937e-18	6	167405187	T	C	-0.0886017	0.0232	0.000132501
rs421214	0.155298	10.9686	0.0630445	7.27108	3.53194e-08	8.96612e-06	8.96612e-06	1.07498e-11	5.35698e-08	6	167405226	G	A	0.155298	0.0229	1.07498e-11
rs422094	0.155298	10.9598	0.0629798	7.25664	3.53194e-08	9.04885e-06	9.04885e-06	1.09698e-11	5.53809e-08	6	167405435	G	C	0.155298	0.0229	1.09698e-11
rs422562	0.155497	10.9944	0.062966	7.2537	3.53194e-08	9.0657e-06	9.0657e-06	1.01298e-11	5.57571e-08	6	167405553	G	A	0.155497	0.0229	1.01298e-11
rs422694	0.156799	11.1238	0.0628641	7.23252	3.53194e-08	9.18704e-06	9.18704e-06	7.51969e-12	5.85437e-08	6	167405670	T	G	0.156799	0.0229	7.51969e-12
rs422780	0.155497	10.9944	0.0630215	7.26448	3.53194e-08	9.00393e-06	9.00393e-06	1.01298e-11	5.43901e-08	6	167405888	G	A	0.155497	0.0229	1.01298e-11
rs424185	0.156799	11.0944	0.0622958	7.11166	3.53194e-08	1.05922e-05	1.05922e-05	8.04637e-12	7.73286e-08	6	167406074	T	C	0.156799	0.0229	8.04637e-12
rs425039	0.155601	10.901	0.0622658	7.10498	3.53194e-08	1.06904e-05	1.06904e-05	1.25603e-11	7.85272e-08	6	167406209	T	C	0.155601	0.023	1.25603e-11
rs427824	0.153606	10.7055	0.0620023	7.05284	3.53194e-08	1.17808e-05	1.17808e-05	1.97015e-11	8.85442e-08	6	167406238	G	T	0.153606	0.0229	1.97015e-11
rs428805	0.146098	9.63752	0.0629512	7.25093	1.05416e-07	9.08156e-06	9.08156e-06	2.30399e-10	5.61138e-08	6	167406318	A	C	0.146098	0.023	2.30399e-10
rs429083	0.155497	11.0186	0.063124	7.28945	3.53194e-08	8.86087e-06	8.86087e-06	9.58076e-12	5.13511e-08	6	167406544	C	T	0.155497	0.0228	9.58076e-12
rs430097	0.155602	10.997	0.0629504	7.25067	3.53194e-08	9.08305e-06	9.08305e-06	1.00693e-11	5.61474e-08	6	167406633	G	A	0.155602	0.0229	1.00693e-11
rs430145	0.156602	11.0913	0.0623036	7.11329	3.53194e-08	1.05682e-05	1.05682e-05	8.10401e-12	7.70389e-08	6	167406681	T	C	0.156602	0.0229	8.10401e-12
rs430293	0.155298	10.9682	0.0629129	7.24281	3.53194e-08	9.12809e-06	9.12809e-06	1.07597e-11	5.71729e-08	6	167407254	G	A	0.155298	0.0229	1.07597e-11
rs430477	0.155099	10.9634	0.063162	7.29732	3.53194e-08	8.81578e-06	8.81578e-06	1.08793e-11	5.0429e-08	6	167407268	C	T	0.155099	0.0228	1.08793e-11
rs433191	0.1572	11.1319	0.0624676	7.14707	3.53194e-08	1.00714e-05	1.00714e-05	7.38074e-12	7.12738e-08	6	167407544	A	T	0.1572	0.0229	7.38074e-12
rs434093	0.155999	11.0614	0.0631166	7.28803	3.53194e-08	8.86901e-06	8.86901e-06	8.6816e-12	5.15193e-08	6	167408896	C	T	0.155999	0.0229	8.6816e-12
rs4346838	0.1582	10.1706	0.062007	7.05303	4.45827e-08	1.17759e-05	1.17759e-05	6.7515e-11	8.85054e-08	6	167409087	A	G	0.1582	0.0242	6.7515e-11
rs436625	0.155199	10.9574	0.0629515	7.251	3.53194e-08	9.08116e-06	9.08116e-06	1.10306e-11	5.61048e-08	6	167409241	A	C	0.155199	0.0228	1.10306e-11
rs436707	0.155403	10.9944	0.0631621	7.29733	3.53194e-08	8.81572e-06	8.81572e-06	1.01298e-11	5.04278e-08	6	167409374	C	T	0.155403	0.0228	1.01298e-11
rs439237	0.155099	10.9606	0.0631609	7.29709	3.53194e-08	8.8171e-06	8.8171e-06	1.09496e-11	5.04557e-08	6	167409562	G	A	0.155099	0.0228	1.09496e-11
rs439553	0.151998	10.5193	0.0631609	7.29709	3.53194e-08	8.8171e-06	8.8171e-06	3.02482e-11	5.04557e-08	6	167409638	G	A	0.151998	0.0229	3.02482e-11
rs4412174	0.127697	7.46547	0.0668823	7.81341	4.04995e-06	3.68026e-06	4.04995e-06	3.42397e-08	1.5367e-08	6	167409662	G	A	0.127697	0.0231	3.42397e-08
rs442298	0.154496	10.852	0.0631917	7.30332	3.53194e-08	8.76411e-06	8.76411e-06	1.40605e-11	4.9737e-08	6	167409771	C	G	0.154496	0.0229	1.40605e-11
rs443570	0.155301	10.9846	0.063162	7.29732	3.53194e-08	8.81578e-06	8.81578e-06	1.0361e-11	5.0429e-08	6	167410369	A	G	0.155301	0.0228	1.0361e-11
rs444210	0.163402	11.9893	0.0603318	6.70958	3.53194e-08	2.4231e-05	2.4231e-05	1.02494e-12	1.95173e-07	6	167410527	G	A	0.163402	0.0229	1.02494e-12
rs444988	0.153303	10.706	0.0622132	7.09855	3.53194e-08	1.0785e-05	1.0785e-05	1.96789e-11	7.96985e-08	6	167410878	T	A	0.153303	0.0229	1.96789e-11
rs4458654	0.127697	7.46547	0.0668823	7.81341	4.04995e-06	3.68026e-06	4.04995e-06	3.42397e-08	1.5367e-08	6	167410907	C	A	0.127697	0.0231	3.42397e-08
rs447042	0.155498	10.9965	0.0628117	7.22182	3.53194e-08	9.24835e-06	9.24835e-06	1.00809e-11	6.0004e-08	6	167411008	T	C	0.155498	0.0229	1.00809e-11
rs447088	-0.115496	4.33124	0.0637369	5.82858	0.00220321	0.000132878	0.00220321	4.66402e-05	1.48395e-06	6	167411616	C	A	-0.115496	0.0284	4.66402e-05
rs448060	0.1558	11.0304	0.0631166	7.28803	3.53194e-08	8.86901e-06	8.86901e-06	9.32395e-12	5.15193e-08	6	167411788	G	A	0.1558	0.0229	9.32395e-12
rs4486065	0.111502	3.68069	0.188776	30.4076	0.00779115	1.23051e-08	0.00779115	0.000208598	3.91201e-31	6	167412048	G	C	0.111502	0.0301	0.000208598
rs453184	0.155298	10.9931	0.0631619	7.2973	3.53194e-08	8.8159e-06	8.8159e-06	1.01601e-11	5.04313e-08	6	167413230	C	A	0.155298	0.0228	1.01601e-11
rs4598049	0.133703	8.25767	0.0638495	7.20398	1.13879e-06	9.35056e-06	9.35056e-06	5.52497e-09	6.25201e-08	6	167413539	T	A	0.133703	0.0229	5.52497e-09
rs4709147	0.143005	6.86328	0.066892	7.80798	1.41166e-05	3.71347e-06	1.41166e-05	1.37e-07	1.55604e-08	6	167415440	G	A	0.143005	0.0271	1.37e-07
rs4709148	0.0962026	4.40384	0.0426835	3.59959	0.00190901	0.00960825	0.00960825	3.94603e-05	0.000251426	6	167417551	C	T	0.0962026	0.0234	3.94603e-05
rs4710147	-0.1558	10.9674	-0.0633296	7.33478	3.53194e-08	8.46132e-06	8.46132e-06	1.07795e-11	4.62615e-08	6	167419105	A	G	-0.1558	0.0229	1.07795e-11
rs4710149	-0.163003	10.7964	-0.0515152	4.70661	3.53194e-08	0.00124269	0.00124269	1.59809e-11	1.96512e-05	6	167422812	C	T	-0.163003	0.0242	1.59809e-11
rs4710154	-0.164599	10.0284	-0.0515348	4.71004	6.10542e-08	0.00123418	0.00123418	9.36699e-11	1.94967e-05	6	167424293	T	A	-0.164599	0.0254	9.36699e-11
rs4710160	0.163699	11.3506	0.0623009	7.11272	3.53194e-08	1.05766e-05	1.05766e-05	4.46067e-12	7.71401e-08	6	167426438	A	T	0.163699	0.0236	4.46067e-12
rs4710161	0.156397	11.0656	0.0623592	7.12505	3.53194e-08	1.03953e-05	1.03953e-05	8.59805e-12	7.49808e-08	6	167426599	C	T	0.156397	0.0229	8.59805e-12
rs4710175	0.125801	7.3156	0.0668988	7.81776	5.53079e-06	3.65366e-06	5.53079e-06	4.83504e-08	1.52139e-08	6	167426707	G	A	0.125801	0.0231	4.83504e-08
rs4710176	0.133703	8.25391	0.0641087	7.26501	1.14107e-06	9.0009e-06	9.0009e-06	5.57301e-09	5.43238e-08	6	167429467	C	T	0.133703	0.0229	5.57301e-09
rs4710178	0.112703	6.06849	0.0632089	7.15974	7.32549e-05	9.88506e-06	7.32549e-05	8.54103e-07	6.92245e-08	6	167430486	A	G	0.112703	0.0229	8.54103e-07
rs4710179	0.112498	6.05198	0.0632067	7.15947	7.58308e-05	9.88903e-06	7.58308e-05	8.87197e-07	6.92676e-08	6	167431147	T	G	0.112498	0.0229	8.87197e-07
rs4710181	0.113001	6.10298	0.0632151	7.15921	6.78738e-05	9.89286e-06	6.78738e-05	7.88896e-07	6.93091e-08	6	167431829	C	T	0.113001	0.0229	7.88896e-07
rs4710182	0.112703	6.08218	0.0631911	7.15668	7.1119e-05	9.93006e-06	7.1119e-05	8.27599e-07	6.9714e-08	6	167431910	A	G	0.112703	0.0229	8.27599e-07
rs4710183	0.112498	6.05919	0.063191	7.15667	7.47059e-05	9.93021e-06	7.47059e-05	8.7259e-07	6.97156e-08	6	167431949	T	C	0.112498	0.0229	8.7259e-07
rs4710185	0.0942005	4.11662	0.0696884	8.02063	0.00338357	2.43297e-06	0.00338357	7.64504e-05	9.53608e-09	6	167432036	A	G	0.0942005	0.0238	7.64504e-05
rs4713555	0.1572	7.53033	-0.387526	182.862	3.5488e-06	1.23051e-08	3.5488e-06	2.94897e-08	1.37404e-183	6	167433925	T	G	0.1572	0.0284	2.94897e-08
rs488755	0.180203	4.15447	-0.422503	37.9561	0.00312373	1.23051e-08	0.00312373	7.00697e-05	1.10637e-38	6	167433948	A	G	0.180203	0.0453	7.00697e-05
rs497239	0.158703	4.36421	-0.396304	51.725	0.00206517	1.23051e-08	0.00206517	4.32305e-05	1.88365e-52	6	167434112	C	T	0.158703	0.0388	4.32305e-05
rs4997107	0.158498	10.6538	0.0629509	7.25085	3.53194e-08	9.08202e-06	9.08202e-06	2.21922e-11	5.61242e-08	6	167434135	T	C	0.158498	0.0237	2.21922e-11
rs5020533	0.151498	10.4551	0.0631694	7.29761	3.53194e-08	8.81412e-06	8.81412e-06	3.50671e-11	5.03953e-08	6	167434203	C	T	0.151498	0.0229	3.50671e-11
rs522162	0.157801	4.34237	-0.396995	51.7239	0.00215467	1.23051e-08	0.00215467	4.54601e-05	1.88843e-52	6	167434686	C	T	0.157801	0.0387	4.54601e-05
rs532965	-0.125804	3.92959	0.617361	200	0.00487408	1.23051e-08	0.00487408	0.000117601	1e-200	6	167435087	G	T	-0.125804	0.0327	0.000117601
rs535777	-0.203304	4.92628	-0.087081	5.111	0.000675132	0.000552178	0.000675132	1.185e-05	7.74462e-06	6	167435325	C	G	-0.203304	0.0464	1.185e-05
rs541862	0.155999	4.25657	-0.395416	51.3859	0.00252887	1.23051e-08	0.00252887	5.53898e-05	4.11244e-52	6	167436159	C	T	0.155999	0.0387	5.53898e-05
rs547154	0.159104	4.40627	-0.395852	51.4767	0.00189943	1.23051e-08	0.00189943	3.92401e-05	3.33657e-52	6	167436461	T	G	0.159104	0.0387	3.92401e-05
rs550513	0.157499	4.33189	-0.397152	51.7759	0.00220037	1.23051e-08	0.00220037	4.65704e-05	1.67533e-52	6	167437162	T	C	0.157499	0.0387	4.65704e-05
rs550605	0.159699	4.41206	-0.388385	49.9248	0.00187662	1.23051e-08	0.00187662	3.87204e-05	1.18905e-50	6	167437820	C	T	0.159699	0.0388	3.87204e-05
rs55740958	0.170696	4.0082	-0.298664	31.7487	0.00420566	1.23051e-08	0.00420566	9.81296e-05	1.78361e-32	6	167437988	T	C	0.170696	0.0438	9.81296e-05
rs55802221	-0.110697	5.88874	-0.0642956	7.39286	0.000106766	7.90232e-06	0.000106766	1.29199e-06	4.04706e-08	6	167440128	A	G	-0.110697	0.0229	1.29199e-06
rs558721	-0.132401	4.10469	0.618191	200	0.00347018	1.23051e-08	0.00347018	7.85796e-05	1e-200	6	167440244	T	C	-0.132401	0.0335	7.85796e-05
rs57444856	-0.146298	6.84345	-0.0513721	3.89277	1.46821e-05	0.00547727	0.00547727	1.434e-07	0.000128006	6	167440501	T	C	-0.146298	0.0278	1.434e-07
rs601945	-0.131598	4.03068	0.618851	200	0.00401682	1.23051e-08	0.00401682	9.31794e-05	1e-200	6	167440736	G	A	-0.131598	0.0337	9.31794e-05
rs602457	-0.129896	3.92922	0.604054	200	0.00487774	1.23051e-08	0.00487774	0.000117701	1e-200	6	167441023	C	T	-0.129896	0.0337	0.000117701
rs609061	0.159897	4.43074	-0.396903	51.6929	0.00180301	1.23051e-08	0.00180301	3.70903e-05	2.02815e-52	6	167441624	A	G	0.159897	0.0388	3.70903e-05
rs617578	-0.146599	4.92046	0.61734	200	0.000682976	1.23051e-08	0.000682976	1.20099e-05	1e-200	6	167442107	A	G	-0.146599	0.0335	1.20099e-05
rs621701	0.176697	3.90833	-0.420931	37.3656	0.00508458	1.23051e-08	0.00508458	0.000123501	4.30923e-38	6	167442115	A	G	0.176697	0.046	0.000123501
rs623529	0.175294	3.82974	-0.420877	37.3528	0.0058657	1.23051e-08	0.0058657	0.000147999	4.43813e-38	6	167442994	G	A	0.175294	0.0462	0.000147999
rs62436424	-0.1459	6.73002	-0.0512298	3.87369	1.86869e-05	0.00567106	0.00567106	1.862e-07	0.000133755	6	167442995	G	A	-0.1459	0.028	1.862e-07
rs62436765	0.134304	8.22185	0.0619501	6.82771	1.1605e-06	1.88927e-05	1.88927e-05	5.99998e-09	1.48693e-07	6	167443017	A	G	0.134304	0.0231	5.99998e-09
rs635348	0.173996	3.76145	-0.420858	37.3535	0.006693	1.23051e-08	0.006693	0.000173201	4.43098e-38	6	167443402	G	C	0.173996	0.0463	0.000173201
rs641153	0.155704	4.10226	-0.396765	51.6537	0.00348782	1.23051e-08	0.00348782	7.90205e-05	2.21973e-52	6	167443443	A	G	0.155704	0.0394	7.90205e-05
rs6449	-0.0961035	3.59397	0.0874562	12.1013	0.0091603	1.23051e-08	0.0091603	0.000254701	7.91954e-13	6	167443902	T	C	-0.0961035	0.0263	0.000254701
rs6456143	0.156499	11.2094	0.0653409	7.67693	3.53194e-08	4.58844e-06	4.58844e-06	6.17447e-12	2.10412e-08	6	167444160	A	C	0.156499	0.0228	6.17447e-12
rs6456146	0.151596	10.5984	0.0645293	7.50067	3.53194e-08	6.43479e-06	6.43479e-06	2.52116e-11	3.1574e-08	6	167444254	T	C	0.151596	0.0227	2.52116e-11
rs6456149	0.134995	8.4066	0.0633282	7.11208	1.04346e-06	1.0586e-05	1.0586e-05	3.92103e-09	7.72538e-08	6	167444281	C	T	0.134995	0.0229	3.92103e-09
rs6456150	0.134297	8.32459	0.0637983	7.1932	1.09728e-06	9.41232e-06	9.41232e-06	4.73598e-09	6.40914e-08	6	167446735	G	A	0.134297	0.0229	4.73598e-09
rs6456151	0.132903	8.16444	0.0635105	7.12961	1.22828e-06	1.03282e-05	1.03282e-05	6.84794e-09	7.41976e-08	6	167448113	C	A	0.132903	0.0229	6.84794e-09
rs6456152	0.126006	7.33143	0.0668988	7.81776	5.34746e-06	3.65366e-06	5.34746e-06	4.66198e-08	1.52139e-08	6	167448181	G	A	0.126006	0.0231	4.66198e-08
rs6456153	0.131704	7.99913	0.0637983	7.1932	1.57192e-06	9.41232e-06	9.41232e-06	1.00201e-08	6.40914e-08	6	167448728	C	T	0.131704	0.023	1.00201e-08
rs6456154	0.134601	8.30989	0.0638803	7.20748	1.10678e-06	9.33051e-06	9.33051e-06	4.89903e-09	6.20183e-08	6	167450171	T	C	0.134601	0.023	4.89903e-09
rs6456156	0.107095	5.60033	0.0457953	4.08895	0.000185295	0.0037363	0.0037363	2.50998e-06	8.14798e-05	6	167451129	C	T	0.107095	0.0228	2.50998e-06
rs6463	-0.0974987	3.94157	0.0790153	10.3607	0.00476537	2.21286e-08	0.00476537	0.000114401	4.35813e-11	6	167451311	C	A	-0.0974987	0.0253	0.000114401
rs653414	0.159803	4.41725	-0.394768	51.2378	0.00185617	1.23051e-08	0.00185617	3.82604e-05	5.78362e-52	6	167451775	T	C	0.159803	0.0388	3.82604e-05
rs654727	0.159403	4.39642	-0.396216	51.5421	0.00193825	1.23051e-08	0.00193825	4.01402e-05	2.87012e-52	6	167454097	T	C	0.159403	0.0388	4.01402e-05
rs679242	-0.123604	3.78516	0.617766	200	0.00640576	1.23051e-08	0.00640576	0.000163999	1e-200	6	167454434	T	G	-0.123604	0.0328	0.000163999
rs687308	-0.154796	5.39158	0.618449	200	0.00027043	1.23051e-08	0.00027043	4.05901e-06	1e-200	6	167455139	T	C	-0.154796	0.0336	4.05901e-06
rs6900701	0.147097	9.83239	0.0670501	8.02868	8.12506e-08	2.38971e-06	2.38971e-06	1.47099e-10	9.36095e-09	6	167456036	G	A	0.147097	0.023	1.47099e-10
rs6902119	0.117804	6.59722	0.047522	4.31618	2.46087e-05	0.00245761	0.00245761	2.52802e-07	4.82859e-05	6	167456490	C	T	0.117804	0.0228	2.52802e-07
rs6902493	-0.0921043	3.84194	0.0657088	7.51338	0.00574192	6.25432e-06	0.00574192	0.0001439	3.06634e-08	6	167458455	T	C	-0.0921043	0.0242	0.0001439
rs6904546	0.0934995	3.55362	0.106181	17.1578	0.00988392	1.23051e-08	0.00988392	0.000279499	6.95344e-18	6	167458792	A	G	0.0934995	0.0257	0.000279499
rs6904946	0.145697	9.82565	0.067288	8.08138	8.14347e-08	2.17095e-06	2.17095e-06	1.494e-10	8.29125e-09	6	167459596	C	T	0.145697	0.0227	1.494e-10
rs6905876	0.100904	4.70049	0.0628158	7.01024	0.00106898	1.28611e-05	0.00106898	1.99301e-05	9.76697e-08	6	167460537	T	C	0.100904	0.0236	1.99301e-05
rs6905911	0.100596	4.67985	0.0629048	7.02837	0.00111071	1.24013e-05	0.00111071	2.09002e-05	9.36764e-08	6	167460718	T	C	0.100596	0.0236	2.09002e-05
rs6906565	0.182696	6.44129	-0.103371	4.56083	3.38034e-05	0.0016404	0.0016404	3.62001e-07	2.74897e-05	6	167461501	T	C	0.182696	0.0359	3.62001e-07
rs6907666	-0.102602	5.06263	-0.0731884	9.24303	0.000512561	2.00156e-07	0.000512561	8.65705e-06	5.71439e-10	6	167461562	G	A	-0.102602	0.0231	8.65705e-06
rs6909180	0.134904	8.39169	0.0637703	7.18593	1.05389e-06	9.49988e-06	9.49988e-06	4.05798e-09	6.51733e-08	6	167461645	G	A	0.134904	0.0229	4.05798e-09
rs6909321	0.172296	6.17237	-0.110084	7.91551	5.87277e-05	3.03051e-06	5.87277e-05	6.72404e-07	1.21476e-08	6	167461746	A	G	0.172296	0.0347	6.72404e-07
rs6909475	0.133298	8.13472	0.0637983	7.1932	1.27647e-06	9.41232e-06	9.41232e-06	7.33297e-09	6.40914e-08	6	167461965	T	C	0.133298	0.023	7.33297e-09
rs6909502	0.134697	8.31034	0.0637983	7.1932	1.10649e-06	9.41232e-06	9.41232e-06	4.89396e-09	6.40914e-08	6	167463902	T	C	0.134697	0.023	4.89396e-09
rs6911766	-0.102701	5.1749	-0.0469716	4.27408	0.000420723	0.00262315	0.00262315	6.68498e-06	5.3201e-05	6	167463914	G	T	-0.102701	0.0228	6.68498e-06
rs6918286	0.117303	6.54121	0.0475347	4.31824	2.73037e-05	0.00245006	0.00245006	2.87601e-07	4.80574e-05	6	167464630	T	C	0.117303	0.0229	2.87601e-07
rs6920364	-0.156198	10.5669	-0.0623112	7.1202	3.53194e-08	1.04666e-05	1.04666e-05	2.71082e-11	7.58228e-08	6	167465330	C	G	-0.156198	0.0235	2.71082e-11
rs6920858	0.125504	7.28325	0.0669001	7.81807	5.90544e-06	3.65176e-06	5.90544e-06	5.20895e-08	1.5203e-08	6	167465576	A	G	0.125504	0.0231	5.20895e-08
rs6921588	0.137098	8.65718	0.0640679	7.24855	7.46896e-07	9.0952e-06	9.0952e-06	2.20201e-09	5.64222e-08	6	167465774	A	C	0.137098	0.0229	2.20201e-09
rs6922309	0.2878	9.66716	-0.387112	26.9731	9.9138e-08	1.23051e-08	9.9138e-08	2.15199e-10	1.0639e-27	6	167465882	C	G	0.2878	0.0453	2.15199e-10
rs6923582	0.145701	9.82944	0.0673031	8.08467	8.13312e-08	2.16097e-06	2.16097e-06	1.48102e-10	8.22868e-09	6	167466150	A	T	0.145701	0.0227	1.48102e-10
rs6925969	0.133298	7.46814	0.0643353	7.28968	4.02581e-06	8.85955e-06	8.85955e-06	3.40298e-08	5.13239e-08	6	167466439	A	C	0.133298	0.0242	3.40298e-08
rs6931921	0.170999	5.7967	-0.0984595	6.36366	0.000128687	4.81237e-05	0.000128687	1.59698e-06	4.32853e-07	6	167466449	C	G	0.170999	0.0356	1.59698e-06
rs6932086	0.170898	6.1604	-0.107132	7.56049	6.02293e-05	5.70923e-06	6.02293e-05	6.91194e-07	2.75112e-08	6	167466665	A	G	0.170898	0.0344	6.91194e-07
rs6932740	0.133201	8.20343	0.0634066	7.12193	1.17166e-06	1.04411e-05	1.04411e-05	6.25994e-09	7.55214e-08	6	167466978	A	G	0.133201	0.0229	6.25994e-09
rs6933289	-0.192796	3.90413	-0.0890135	5.25977	0.00512616	0.000405287	0.00512616	0.000124701	5.49832e-06	6	167467101	T	C	-0.192796	0.0502	0.000124701
rs6934043	0.133796	8.27238	0.0633283	7.1121	1.12988e-06	1.05857e-05	1.05857e-05	5.34097e-09	7.72503e-08	6	167467349	T	C	0.133796	0.0229	5.34097e-09
rs6936261	0.1336	8.25547	0.0647285	7.39207	1.14012e-06	7.90992e-06	7.90992e-06	5.55303e-09	4.05443e-08	6	167467433	C	A	0.1336	0.0229	5.55303e-09
rs6941112	-0.0915014	3.66334	0.105165	17.8779	0.00804601	1.23051e-08	0.00804601	0.0002171	1.32465e-18	6	167467679	A	G	-0.0915014	0.0247	0.0002171
rs6941355	0.117804	6.5812	0.0490327	4.56026	2.53795e-05	0.00164228	0.00164228	2.62301e-07	2.75258e-05	6	167467800	G	A	0.117804	0.0229	2.62301e-07
rs720325	0.132799	8.14868	0.0638248	7.20012	1.25383e-06	9.37268e-06	9.37268e-06	7.10101e-09	6.30783e-08	6	167468659	T	G	0.132799	0.0229	7.10101e-09
rs72844760	0.178799	3.57089	-0.166397	15.5545	0.00957421	1.23051e-08	0.00957421	0.000268602	2.78933e-16	6	167468922	A	G	0.178799	0.0491	0.000268602
rs72980703	-0.106595	3.8671	-0.0507948	4.35408	0.0054928	0.00231867	0.0054928	0.0001358	4.42507e-05	6	167469271	A	C	-0.106595	0.0279	0.0001358
rs73390248	0.204303	5.30759	-0.247211	25.2489	0.000323813	1.23051e-08	0.000323813	4.92504e-06	5.63767e-26	6	167469292	T	C	0.204303	0.0447	4.92504e-06
rs74434374	0.1979	3.97428	-0.354599	23.2672	0.00449059	1.23051e-08	0.00449059	0.000106101	5.40505e-24	6	167469481	A	C	0.1979	0.0511	0.000106101
rs760070	0.157801	4.34237	-0.391851	51.0914	0.00215467	1.23051e-08	0.00215467	4.54601e-05	8.10214e-52	6	167469530	C	T	0.157801	0.0387	4.54601e-05
rs7742305	0.132501	8.11419	0.0638524	7.20442	1.30975e-06	9.34804e-06	9.34804e-06	7.68794e-09	6.24568e-08	6	167469676	T	C	0.132501	0.0229	7.68794e-09
rs7746628	0.1336	8.2522	0.0637413	7.1818	1.14211e-06	9.56062e-06	9.56062e-06	5.595e-09	6.57961e-08	6	167470559	G	A	0.1336	0.0229	5.595e-09
rs7749043	0.125204	4.03948	-0.43463	131.554	0.00394361	1.23051e-08	0.00394361	9.13103e-05	2.79254e-132	6	167471047	T	C	0.125204	0.032	9.13103e-05
rs7749278	0.153699	10.9119	0.0656369	7.74514	3.53194e-08	4.09778e-06	4.09778e-06	1.2249e-11	1.79829e-08	6	167471119	C	T	0.153699	0.0227	1.2249e-11
rs7749827	-0.0950032	4.5382	-0.0482204	4.46897	0.00146406	0.00193954	0.00193954	2.89601e-05	3.39649e-05	6	167471461	T	C	-0.0950032	0.0227	2.89601e-05
rs7750209	0.1336	8.25368	0.0638174	7.19733	1.14121e-06	9.38866e-06	9.38866e-06	5.57596e-09	6.34848e-08	6	167471532	G	T	0.1336	0.0229	5.57596e-09
rs7750593	-0.164098	10.8739	-0.0515377	4.71046	3.53194e-08	0.00123314	0.00123314	1.3369e-11	1.94778e-05	6	167471633	G	C	-0.164098	0.0243	1.3369e-11
rs7751133	0.151897	8.959	0.0587993	6.37425	4.32314e-07	4.71892e-05	4.71892e-05	1.09901e-09	4.22425e-07	6	167471714	A	T	0.151897	0.0249	1.09901e-09
rs7757162	0.319203	7.85387	-0.398024	11.6348	1.95803e-06	1.23051e-08	1.95803e-06	1.40001e-08	2.31846e-12	6	167471851	A	G	0.319203	0.0563	1.40001e-08
rs7757383	0.315701	7.71086	-0.398028	11.635	2.48365e-06	1.23051e-08	2.48365e-06	1.94599e-08	2.31739e-12	6	167472062	T	C	0.315701	0.0562	1.94599e-08
rs7760495	0.115398	6.31515	0.0471875	4.26291	4.30521e-05	0.00268154	0.00268154	4.84005e-07	5.45871e-05	6	167472167	T	C	0.115398	0.0229	4.84005e-07
rs7760841	-0.150195	3.5899	0.618932	200	0.00923329	1.23051e-08	0.00923329	0.000257099	1e-200	6	167472256	T	C	-0.150195	0.0411	0.000257099
rs7761977	0.132401	8.11014	0.0637568	7.18459	1.31632e-06	9.51958e-06	9.51958e-06	7.75997e-09	6.53747e-08	6	167473006	G	A	0.132401	0.0229	7.75997e-09
rs7762156	0.132401	8.11031	0.0638726	7.20838	1.31604e-06	9.32535e-06	9.32535e-06	7.75693e-09	6.18899e-08	6	167473193	T	A	0.132401	0.0229	7.75693e-09
rs7765739	0.1113	5.9333	0.0655906	7.66533	9.73089e-05	4.67537e-06	9.73089e-05	1.166e-06	2.16108e-08	6	167473685	T	C	0.1113	0.0229	1.166e-06
rs7766242	0.124996	7.22695	0.0668568	7.80878	6.58784e-06	3.70857e-06	6.58784e-06	5.92994e-08	1.55317e-08	6	167474084	C	T	0.124996	0.0231	5.92994e-08
rs7766862	-0.0900998	3.71063	0.0658584	7.53309	0.00735136	6.0244e-06	0.00735136	0.000194702	2.93029e-08	6	167476066	A	G	-0.0900998	0.0242	0.000194702
rs7772112	-0.146402	6.82478	-0.0496828	3.664	1.53255e-05	0.00846695	0.00846695	1.49699e-07	0.00021677	6	167476068	A	G	-0.146402	0.0279	1.49699e-07
rs7774396	0.111801	5.99097	0.0655906	7.66532	8.61803e-05	4.67544e-06	8.61803e-05	1.02101e-06	2.16113e-08	6	167477926	A	G	0.111801	0.0229	1.02101e-06
rs7775443	0.111801	5.96337	0.063223	7.16173	9.15062e-05	9.8558e-06	9.15062e-05	1.088e-06	6.89081e-08	6	167478089	T	G	0.111801	0.0229	1.088e-06
rs86755	0.146599	9.67923	0.0629511	7.2509	9.7011e-08	9.08174e-06	9.08174e-06	2.093e-10	5.61177e-08	6	167478875	C	T	0.146599	0.0231	2.093e-10
rs911632	0.133303	8.21588	0.0637983	7.1932	1.16411e-06	9.41232e-06	9.41232e-06	6.08303e-09	6.40914e-08	6	167480013	C	T	0.133303	0.0229	6.08303e-09
rs916331	0.125903	7.31686	0.0668988	7.81776	5.5162e-06	3.65366e-06	5.5162e-06	4.82103e-08	1.52139e-08	6	167480809	G	T	0.125903	0.0231	4.82103e-08
rs9266077	0.164898	4.87031	-0.0946266	3.74066	0.00075056	0.00724806	0.00724806	1.348e-05	0.000181694	6	167480991	G	A	0.164898	0.0379	1.348e-05
rs9266086	0.166404	5.13407	-0.0942906	3.71826	0.000452246	0.0076042	0.0076042	7.34395e-06	0.000191311	6	167481392	T	C	0.166404	0.0371	7.34395e-06
rs9266244	0.136496	5.32203	0.126	18.3577	0.000314565	1.23051e-08	0.000314565	4.76398e-06	4.38834e-19	6	167481912	A	G	0.136496	0.0298	4.76398e-06
rs9266245	0.136496	5.32367	0.126009	18.3601	0.000313514	1.23051e-08	0.000313514	4.74602e-06	4.36415e-19	6	167481996	G	A	0.136496	0.0298	4.74602e-06
rs9266257	0.122501	5.04532	0.118646	18.5301	0.000531751	1.23051e-08	0.000531751	9.00907e-06	2.95053e-19	6	167482555	C	G	0.122501	0.0276	9.00907e-06
rs9267351	0.0932014	3.57774	0.106074	17.1251	0.00945136	1.23051e-08	0.00945136	0.000264399	7.49722e-18	6	167482895	T	A	0.0932014	0.0256	0.000264399
rs9267381	0.0937999	3.60625	0.106359	17.2195	0.00894008	1.23051e-08	0.00894008	0.0002476	6.03254e-18	6	167483235	C	G	0.0937999	0.0256	0.0002476
rs9267383	0.0926977	3.55021	0.106241	17.1831	0.00994508	1.23051e-08	0.00994508	0.000281702	6.55994e-18	6	167483546	T	C	0.0926977	0.0255	0.000281702
rs9267390	0.0938053	3.62654	0.106404	17.234	0.00858659	1.23051e-08	0.00858659	0.000236298	5.83445e-18	6	167483893	G	A	0.0938053	0.0255	0.000236298
rs9267487	0.195905	4.8716	-0.333469	12.3678	0.000748822	1.23051e-08	0.000748822	1.344e-05	4.28746e-13	6	167484344	C	T	0.195905	0.045	1.344e-05
rs9267677	0.222094	9.58821	-0.206701	13.9355	1.17473e-07	1.23051e-08	1.17473e-07	2.58101e-10	1.16011e-14	6	167484361	C	T	0.222094	0.0351	2.58101e-10
rs9270475	-0.130502	4.19566	-0.145076	19.0087	0.00287725	1.23051e-08	0.00287725	6.37294e-05	9.80167e-20	6	167485678	T	A	-0.130502	0.0326	6.37294e-05
rs9270505	-0.114596	4.48122	0.0753016	9.86847	0.0016311	5.52689e-08	0.0016311	3.30202e-05	1.35372e-10	6	167485723	G	A	-0.114596	0.0276	3.30202e-05
rs9270555	-0.107095	4.13484	0.0775025	10.4123	0.00325129	1.98686e-08	0.00325129	7.33095e-05	3.8699e-11	6	167485800	T	C	-0.107095	0.027	7.33095e-05
rs9270868	-0.114203	3.56051	-0.144395	19.1689	0.00976036	1.23051e-08	0.00976036	0.0002751	6.77798e-20	6	167485831	G	A	-0.114203	0.0314	0.0002751
rs9272324	-0.127901	5.60415	0.263021	114.402	0.000184142	1.23051e-08	0.000184142	2.488e-06	3.96278e-115	6	167486218	G	A	-0.127901	0.0272	2.488e-06
rs9272326	-0.144899	4.36161	-0.145944	19.3506	0.00207541	1.23051e-08	0.00207541	4.34901e-05	4.46067e-20	6	167486578	T	C	-0.144899	0.0355	4.34901e-05
rs9295384	0.152996	10.8041	0.0645966	7.51475	3.53194e-08	6.23534e-06	6.23534e-06	1.57e-11	3.05668e-08	6	167487011	A	T	0.152996	0.0227	1.57e-11
rs9295385	0.146101	9.87615	0.0675465	8.13835	7.88496e-08	1.99818e-06	1.99818e-06	1.32999e-10	7.27194e-09	6	167490945	G	A	0.146101	0.0227	1.32999e-10
rs9321627	-0.1089	3.70819	-0.0485601	3.79938	0.0073872	0.00652696	0.0073872	0.000195799	0.000158716	6	167490999	A	G	-0.1089	0.0292	0.000195799
rs932644	0.155497	10.9944	0.0629828	7.25691	3.53194e-08	9.0473e-06	9.0473e-06	1.01298e-11	5.53465e-08	6	167491639	C	A	0.155497	0.0229	1.01298e-11
rs933243	-0.164002	10.862	-0.0513651	4.68228	3.53194e-08	0.00130309	0.00130309	1.37404e-11	2.07836e-05	6	167494397	A	C	-0.164002	0.0243	1.37404e-11
rs9347170	-0.163602	10.8074	-0.0514306	4.69278	3.53194e-08	0.00127702	0.00127702	1.55812e-11	2.02871e-05	6	167495769	T	C	-0.163602	0.0243	1.55812e-11
rs9348211	-0.153897	10.7172	-0.0620089	7.05659	3.53194e-08	1.16857e-05	1.16857e-05	1.91779e-11	8.77829e-08	6	167496017	C	G	-0.153897	0.0229	1.91779e-11
rs9355610	-0.163696	10.7862	-0.0514835	4.70091	3.53194e-08	0.00125684	0.00125684	1.63606e-11	1.99109e-05	6	167496187	A	G	-0.163696	0.0243	1.63606e-11
rs9356551	-0.174701	11.7513	-0.0514521	4.69591	3.53194e-08	0.00126925	0.00126925	1.77296e-12	2.01414e-05	6	167499092	C	T	-0.174701	0.0248	1.77296e-12
rs9364891	-0.0953002	4.56083	-0.0482022	4.46553	0.00139881	0.00195034	0.00195034	2.74897e-05	3.4235e-05	6	167500078	T	C	-0.0953002	0.0227	2.74897e-05
rs9366076	-0.146206	6.75375	-0.051202	3.87008	1.7773e-05	0.00570772	0.00570772	1.76299e-07	0.000134871	6	167500562	T	C	-0.146206	0.028	1.76299e-07
rs9366078	-0.164599	10.9427	-0.0514051	4.68673	3.53194e-08	0.00129204	0.00129204	1.14104e-11	2.05717e-05	6	167501738	G	A	-0.164599	0.0243	1.14104e-11
rs9366089	0.113202	6.08986	0.0632586	7.16729	6.99208e-05	9.77402e-06	6.99208e-05	8.13093e-07	6.80315e-08	6	167503639	G	A	0.113202	0.0229	8.13093e-07
rs9378127	0.139797	4.13567	-0.186429	19.6836	0.00324526	1.23051e-08	0.00324526	7.31695e-05	2.07205e-20	6	167504127	A	G	0.139797	0.0352	7.31695e-05
rs9389524	-0.1134	3.88207	-0.0492351	4.09712	0.00534458	0.00367955	0.00534458	0.000131199	7.99613e-05	6	167504880	C	T	-0.1134	0.0296	0.000131199
rs9402906	-0.112998	3.85605	-0.0487691	4.02983	0.00560221	0.00420326	0.00560221	0.0001393	9.3362e-05	6	167505548	C	T	-0.112998	0.0297	0.0001393
rs9457247	0.155901	11.035	0.0633291	7.32425	3.53194e-08	8.56267e-06	8.56267e-06	9.22571e-12	4.73969e-08	6	167505791	T	C	0.155901	0.0229	9.22571e-12
rs9457249	0.147202	9.98464	0.0675151	8.12998	6.67845e-08	2.02356e-06	2.02356e-06	1.036e-10	7.41344e-09	6	167505829	G	A	0.147202	0.0228	1.036e-10
rs9457251	0.147202	9.97634	0.067567	8.1433	6.78714e-08	1.98317e-06	1.98317e-06	1.05599e-10	7.18952e-09	6	167506238	C	T	0.147202	0.0228	1.05599e-10
rs9457252	0.145303	9.78781	0.0672882	8.08142	8.24681e-08	2.17083e-06	2.17083e-06	1.63001e-10	8.29049e-09	6	167506734	A	G	0.145303	0.0227	1.63001e-10
rs9457254	0.147204	9.84043	0.067288	8.08138	8.1031e-08	2.17095e-06	2.17095e-06	1.44401e-10	8.29125e-09	6	167506795	A	G	0.147204	0.023	1.44401e-10
rs9457256	0.145396	9.79534	0.0674861	8.12498	8.22625e-08	2.03873e-06	2.03873e-06	1.60199e-10	7.49929e-09	6	167509878	C	T	0.145396	0.0227	1.60199e-10
rs9457257	0.152704	10.7724	0.0645294	7.50062	3.53194e-08	6.43552e-06	6.43552e-06	1.68888e-11	3.15777e-08	6	167511799	A	G	0.152704	0.0227	1.68888e-11
rs9457258	0.155205	10.9772	0.065463	7.7041	3.53194e-08	4.38482e-06	4.38482e-06	1.0539e-11	1.97651e-08	6	167512073	C	T	0.155205	0.0228	1.0539e-11
rs9457259	0.146496	9.82333	0.0674663	8.1206	8.1498e-08	2.05201e-06	2.05201e-06	1.502e-10	7.5753e-09	6	167512131	T	C	0.146496	0.0229	1.502e-10
rs9457260	0.125601	7.28508	0.0674694	7.95453	5.88425e-06	2.78824e-06	5.88425e-06	5.18704e-08	1.11038e-08	6	167512474	T	C	0.125601	0.0231	5.18704e-08
rs9457261	0.1332	8.20363	0.0637983	7.1932	1.17154e-06	9.41232e-06	9.41232e-06	6.25706e-09	6.40914e-08	6	167512896	G	A	0.1332	0.0229	6.25706e-09
rs9457262	0.127299	7.42969	0.0668988	7.81777	4.37353e-06	3.65359e-06	4.37353e-06	3.71801e-08	1.52135e-08	6	167512928	G	A	0.127299	0.0231	3.71801e-08
rs9457265	0.134	8.29912	0.0646718	7.38059	1.11368e-06	8.02041e-06	8.02041e-06	5.02204e-09	4.16303e-08	6	167513153	C	T	0.134	0.0229	5.02204e-09
rs9457266	0.1336	8.25352	0.0636202	7.15315	1.14131e-06	9.98198e-06	9.98198e-06	5.57802e-09	7.0283e-08	6	167513252	C	T	0.1336	0.0229	5.57802e-09
rs9457268	0.119403	6.65718	0.0465339	4.15957	2.18243e-05	0.00324579	0.00324579	2.20201e-07	6.92516e-05	6	167513532	T	A	0.119403	0.023	2.20201e-07
rs9457270	0.118299	6.51813	0.0668121	7.82477	2.86925e-05	3.61079e-06	2.86925e-05	3.03298e-07	1.49703e-08	6	167513692	G	A	0.118299	0.0231	3.03298e-07
rs9457273	0.111803	5.98255	0.0655905	7.6653	8.78051e-05	4.6756e-06	8.78051e-05	1.041e-06	2.16123e-08	6	167513998	T	A	0.111803	0.0229	1.041e-06
rs9457274	0.109303	5.7841	0.045905	4.10415	0.00013214	0.00363072	0.00363072	1.64399e-06	7.86774e-05	6	167514061	T	G	0.109303	0.0228	1.64399e-06
rs9459827	0.156104	11.0531	0.0631622	7.29735	3.53194e-08	8.81561e-06	8.81561e-06	8.84912e-12	5.04255e-08	6	167514083	T	A	0.156104	0.0229	8.84912e-12
rs9459835	0.156499	11.2156	0.0653225	7.67377	3.53194e-08	4.61211e-06	4.61211e-06	6.08695e-12	2.11948e-08	6	167514481	T	G	0.156499	0.0228	6.08695e-12
rs9459836	0.147704	10.0294	0.0674563	8.11887	6.09232e-08	2.05726e-06	2.05726e-06	9.34545e-11	7.60554e-09	6	167515489	A	G	0.147704	0.0228	9.34545e-11
rs9459838	0.146796	9.9307	0.0674712	8.12163	7.30212e-08	2.04889e-06	2.04889e-06	1.17301e-10	7.55736e-09	6	167515624	G	C	0.146796	0.0228	1.17301e-10
rs9459839	0.152895	10.787	0.0649276	7.58563	3.53194e-08	5.42008e-06	5.42008e-06	1.63305e-11	2.59639e-08	6	167515947	C	T	0.152895	0.0227	1.63305e-11
rs9459840	0.1459	9.85511	0.0672878	8.08132	8.06301e-08	2.17113e-06	2.17113e-06	1.39601e-10	8.2924e-09	6	167516095	A	G	0.1459	0.0227	1.39601e-10
rs9459841	0.1459	9.85387	0.0672878	8.08132	8.0664e-08	2.17113e-06	2.17113e-06	1.40001e-10	8.2924e-09	6	167516122	A	G	0.1459	0.0227	1.40001e-10
rs9459842	0.154504	10.9838	0.0652837	7.66579	3.53194e-08	4.67192e-06	4.67192e-06	1.03801e-11	2.15879e-08	6	167516181	G	A	0.154504	0.0227	1.03801e-11
rs9459845	0.152697	10.7716	0.0645293	7.50067	3.53194e-08	6.43479e-06	6.43479e-06	1.692e-11	3.1574e-08	6	167516299	G	C	0.152697	0.0227	1.692e-11
rs9459846	0.152802	10.777	0.064498	7.49385	3.53194e-08	6.53165e-06	6.53165e-06	1.67109e-11	3.20738e-08	6	167516319	G	T	0.152802	0.0227	1.67109e-11
rs9459849	0.145398	9.77911	0.0674885	8.12467	8.27057e-08	2.03967e-06	2.03967e-06	1.66299e-10	7.50464e-09	6	167516458	T	G	0.145398	0.0228	1.66299e-10
rs9459853	0.133499	8.23725	0.064259	7.30974	1.15116e-06	8.70232e-06	8.70232e-06	5.79095e-09	4.90072e-08	6	167517320	A	C	0.133499	0.0229	5.79095e-09
rs9459854	0.125998	7.31363	0.0664075	7.73077	5.5536e-06	4.18566e-06	5.5536e-06	4.85702e-08	1.85879e-08	6	167518472	T	C	0.125998	0.0231	4.85702e-08
rs9459855	0.125901	7.32239	0.0663569	7.72017	5.45215e-06	4.2644e-06	5.45215e-06	4.76003e-08	1.90471e-08	6	167519786	T	G	0.125901	0.0231	4.76003e-08
rs9459862	0.129202	7.7122	0.0637643	7.18577	2.47728e-06	9.50224e-06	9.50224e-06	1.93999e-08	6.51974e-08	6	167520749	T	C	0.129202	0.023	1.93999e-08
rs9459871	0.139501	8.43215	0.0648827	7.41477	1.01486e-06	7.65463e-06	7.65463e-06	3.697e-09	3.84796e-08	6	167520865	A	G	0.139501	0.0237	3.697e-09
rs9459872	0.127003	7.36261	0.0667634	7.78072	4.98636e-06	3.88018e-06	4.98636e-06	4.339e-08	1.65684e-08	6	167521562	T	C	0.127003	0.0232	4.339e-08
rs9459874	0.116297	6.4151	0.0475311	4.31764	3.56139e-05	0.00245226	0.00245226	3.84503e-07	4.81238e-05	6	167521624	T	C	0.116297	0.0229	3.84503e-07
rs9468976	0.130804	4.98928	-0.129186	12.5306	0.000593876	1.23051e-08	0.000593876	1.02499e-05	2.94713e-13	6	167521676	G	C	0.130804	0.0297	1.02499e-05
rs9469084	0.170999	4.11953	-0.290149	30.8514	0.00336244	1.23051e-08	0.00336244	7.59399e-05	1.40799e-31	6	167522300	T	C	0.170999	0.0432	7.59399e-05
rs9717548	0.129	6.26576	0.0630096	7.26431	4.80704e-05	9.00491e-06	4.80704e-05	5.423e-07	5.44114e-08	6	167522386	T	C	0.129	0.0258	5.423e-07
rs9717862	0.124498	6.47198	0.0621802	7.08965	3.17621e-05	1.09159e-05	3.17621e-05	3.37303e-07	8.13486e-08	6	167523170	G	T	0.124498	0.0244	3.37303e-07
rs975822	-0.0959054	4.60415	-0.0482728	4.47731	0.00129095	0.00191334	0.00191334	2.488e-05	3.33188e-05	6	167523395	T	C	-0.0959054	0.0227	2.488e-05
rs1026422	0.1058	5.07407	0.0503146	4.70757	0.000499879	0.00124031	0.00124031	8.43199e-06	1.96079e-05	7	50319349	A	G	0.1058	0.0237	8.43199e-06
rs17634369	0.106097	5.10546	0.0503344	4.71092	0.000474334	0.00123199	0.00123199	7.84404e-06	1.94572e-05	7	50319807	A	G	0.106097	0.0237	7.84404e-06
rs4917015	0.106403	5.14116	0.0503148	4.70744	0.000446772	0.00124063	0.00124063	7.22504e-06	1.96137e-05	7	50321474	T	C	0.106403	0.0237	7.22504e-06
rs4917129	0.104905	4.95272	0.0503114	4.71024	0.000639501	0.00123368	0.00123368	1.11501e-05	1.94877e-05	7	50323174	C	T	0.104905	0.0239	1.11501e-05
rs10086718	-0.171699	5.14206	-0.116852	7.78541	0.000446077	3.8515e-06	0.000446077	7.21008e-06	1.63904e-08	8	129492753	C	T	-0.171699	0.0383	7.21008e-06
rs10087367	-0.172902	5.2112	-0.11686	7.78639	0.000393451	3.84551e-06	0.000393451	6.14894e-06	1.63535e-08	8	129496054	A	G	-0.172902	0.0383	6.14894e-06
rs10088218	-0.163001	5.28241	-0.127734	10.9598	0.000340303	1.23051e-08	0.000340303	5.21903e-06	1.09698e-11	8	129496605	A	G	-0.163001	0.0358	5.21903e-06
rs10088755	-0.165205	5.42783	-0.12769	10.9593	0.000255445	1.23051e-08	0.000255445	3.73396e-06	1.09825e-11	8	129496745	A	G	-0.165205	0.0357	3.73396e-06
rs10088873	-0.172498	5.18769	-0.116856	7.78592	0.000410998	3.84838e-06	0.000410998	6.49098e-06	1.63712e-08	8	129497003	A	G	-0.172498	0.0383	6.49098e-06
rs10089868	-0.166599	5.58319	-0.127468	10.8759	0.000191961	1.23051e-08	0.000191961	2.61102e-06	1.33076e-11	8	129497735	C	A	-0.166599	0.0355	2.61102e-06
rs10089972	-0.166704	5.58553	-0.127468	10.8759	0.000191013	1.23051e-08	0.000191013	2.59699e-06	1.33076e-11	8	129499432	T	C	-0.166704	0.0355	2.59699e-06
rs10095481	-0.164802	5.40406	-0.12769	10.9593	0.000265271	1.23051e-08	0.000265271	3.94403e-06	1.09825e-11	8	129501760	C	T	-0.164802	0.0357	3.94403e-06
rs10098765	-0.165599	5.52187	-0.128656	11.0179	0.000216803	1.23051e-08	0.000216803	3.00698e-06	9.59622e-12	8	129502569	G	A	-0.165599	0.0355	3.00698e-06
rs10098821	-0.171797	5.15391	-0.1164	7.70456	0.000436928	4.38138e-06	0.000436928	7.01601e-06	1.97442e-08	8	129503700	T	C	-0.171797	0.0382	7.01601e-06
rs10098999	-0.1715	5.146	-0.116856	7.78592	0.000443035	3.84838e-06	0.000443035	7.14496e-06	1.63712e-08	8	129506822	T	C	-0.1715	0.0382	7.14496e-06
rs10102835	-0.169899	5.09827	-0.117467	7.83232	0.000479885	3.56462e-06	0.000479885	7.97499e-06	1.47123e-08	8	129507019	T	C	-0.169899	0.038	7.97499e-06
rs10103637	-0.166196	5.54394	-0.127975	10.9856	0.000207862	1.23051e-08	0.000207862	2.85799e-06	1.03371e-11	8	129508906	A	C	-0.166196	0.0355	2.85799e-06
rs10103640	-0.166196	5.54394	-0.127975	10.9856	0.000207862	1.23051e-08	0.000207862	2.85799e-06	1.03371e-11	8	129514190	T	C	-0.166196	0.0355	2.85799e-06
rs10108517	-0.164404	5.37634	-0.12769	10.9593	0.00027978	1.23051e-08	0.00027978	4.20397e-06	1.09825e-11	8	129517137	C	A	-0.164404	0.0357	4.20397e-06
rs10112057	-0.172201	5.16967	-0.116856	7.78593	0.000424761	3.84832e-06	0.000424761	6.76597e-06	1.63708e-08	8	129517554	A	G	-0.172201	0.0383	6.76597e-06
rs10113762	-0.164599	5.39545	-0.127692	10.9598	0.000268831	1.23051e-08	0.000268831	4.023e-06	1.09698e-11	8	129517938	C	T	-0.164599	0.0357	4.023e-06
rs10505515	-0.137298	3.86138	-0.0996176	6.12852	0.00554944	7.48149e-05	0.00554944	0.0001376	7.43841e-07	8	129518639	G	A	-0.137298	0.036	0.0001376
rs117697016	-0.215603	3.94654	-0.13451	5.47774	0.00472362	0.000258378	0.00472362	0.000113099	3.32859e-06	8	129526064	G	A	-0.215603	0.0558	0.000113099
rs13328404	-0.165201	5.42852	-0.12769	10.9594	0.00025516	1.23051e-08	0.00025516	3.72804e-06	1.09799e-11	8	129529129	G	A	-0.165201	0.0357	3.72804e-06
rs13328411	-0.164698	5.39761	-0.12769	10.9593	0.000267938	1.23051e-08	0.000267938	4.00304e-06	1.09825e-11	8	129530492	A	T	-0.164698	0.0357	4.00304e-06
rs1400482	-0.162495	5.25586	-0.127433	10.9109	0.000360118	1.23051e-08	0.000360118	5.54805e-06	1.22772e-11	8	129537746	A	G	-0.162495	0.0358	5.54805e-06
rs1400483	-0.164698	5.39351	-0.127686	10.9588	0.000269633	1.23051e-08	0.000269633	4.04101e-06	1.09951e-11	8	129538595	C	G	-0.164698	0.0357	4.04101e-06
rs1400484	-0.164599	5.39265	-0.127686	10.9588	0.000269988	1.23051e-08	0.000269988	4.04902e-06	1.09951e-11	8	129540464	C	T	-0.164599	0.0357	4.04902e-06
rs1400485	-0.131896	3.62746	-0.102403	6.43716	0.00857307	4.16542e-05	0.00857307	0.000235798	3.6546e-07	8	129541475	G	A	-0.131896	0.0359	0.000235798
rs1516971	-0.163801	5.38616	-0.127869	10.9874	0.00027349	1.23051e-08	0.00027349	4.10998e-06	1.02944e-11	8	129541931	C	T	-0.163801	0.0356	4.10998e-06
rs1516973	-0.171702	5.14557	-0.116841	7.78416	0.000443367	3.85915e-06	0.000443367	7.15204e-06	1.64377e-08	8	129542100	T	C	-0.171702	0.0383	7.15204e-06
rs1516974	-0.164802	5.39946	-0.127737	10.9682	0.000267173	1.23051e-08	0.000267173	3.98602e-06	1.07597e-11	8	129542834	G	A	-0.164802	0.0357	3.98602e-06
rs1516975	-0.166302	5.48638	-0.127285	10.8905	0.000231242	1.23051e-08	0.000231242	3.26302e-06	1.28677e-11	8	129542869	C	T	-0.166302	0.0357	3.26302e-06
rs1516976	-0.164802	5.39935	-0.12769	10.9593	0.000267218	1.23051e-08	0.000267218	3.98703e-06	1.09825e-11	8	129543949	C	T	-0.164802	0.0357	3.98703e-06
rs1516977	-0.172002	5.15764	-0.116856	7.78592	0.000434049	3.84838e-06	0.000434049	6.95601e-06	1.63712e-08	8	129544408	G	A	-0.172002	0.0383	6.95601e-06
rs1561924	-0.162801	5.35154	-0.127058	10.8182	0.000295664	1.23051e-08	0.000295664	4.45102e-06	1.51985e-11	8	129545257	A	G	-0.162801	0.0355	4.45102e-06
rs1561925	-0.164297	5.45917	-0.127921	10.9216	0.00024249	1.23051e-08	0.00024249	3.474e-06	1.19784e-11	8	129546233	T	C	-0.164297	0.0354	3.474e-06
rs1607120	-0.167295	4.92372	-0.116378	7.73078	0.000678582	4.1856e-06	0.000678582	1.19201e-05	1.85875e-08	8	129546651	A	G	-0.167295	0.0382	1.19201e-05
rs16903065	-0.165405	5.38987	-0.130457	11.3948	0.000271137	1.23051e-08	0.000271137	4.07502e-06	4.02903e-12	8	129546735	A	C	-0.165405	0.0359	4.07502e-06
rs16903078	-0.164497	5.38342	-0.127686	10.9588	0.000275245	1.23051e-08	0.000275245	4.13599e-06	1.09951e-11	8	129546865	A	G	-0.164497	0.0357	4.13599e-06
rs16903080	-0.164497	5.3831	-0.127686	10.9588	0.00027545	1.23051e-08	0.00027545	4.13904e-06	1.09951e-11	8	129546982	C	T	-0.164497	0.0357	4.13904e-06
rs16903081	-0.169599	5.60345	-0.127438	10.9117	0.000184354	1.23051e-08	0.000184354	2.49201e-06	1.22546e-11	8	129547537	C	T	-0.169599	0.036	2.49201e-06
rs16903097	-0.166497	5.56004	-0.127336	10.898	0.00020134	1.23051e-08	0.00020134	2.75398e-06	1.26474e-11	8	129547636	G	T	-0.166497	0.0355	2.75398e-06
rs16903111	-0.1344	3.68909	-0.0902254	3.93922	0.00766776	0.00500549	0.00766776	0.000204602	0.000115022	8	129548134	C	T	-0.1344	0.0362	0.000204602
rs17231374	-0.151003	4.22207	-0.0955975	5.70239	0.00271921	0.000167951	0.00271921	5.99694e-05	1.98431e-06	8	129548193	G	A	-0.151003	0.0376	5.99694e-05
rs17231703	-0.134595	3.74788	-0.0999564	6.19618	0.0068574	6.64672e-05	0.0068574	0.000178698	6.36532e-07	8	129548258	C	G	-0.134595	0.0359	0.000178698
rs17231857	-0.134697	3.75399	-0.0994051	6.11107	0.00678338	7.70408e-05	0.00678338	0.000176202	7.74337e-07	8	129548309	C	T	-0.134697	0.0359	0.000176202
rs17231948	-0.134802	3.7582	-0.0989456	6.06796	0.00673237	8.41028e-05	0.00673237	0.000174502	8.55145e-07	8	129548654	G	A	-0.134802	0.0359	0.000174502
rs17232172	-0.133097	3.67757	-0.102204	6.4166	0.00783698	4.34525e-05	0.00783698	0.000210102	3.83178e-07	8	129549261	T	C	-0.133097	0.0359	0.000210102
rs17232730	-0.150904	4.37294	-0.112389	7.41957	0.00203077	7.58646e-06	0.00203077	4.23701e-05	3.80566e-08	8	129549562	C	G	-0.150904	0.0369	4.23701e-05
rs17805799	-0.135998	3.80743	-0.0995546	6.12363	0.00613597	7.54182e-05	0.00613597	0.000155801	7.52264e-07	8	129549582	C	T	-0.135998	0.036	0.000155801
rs17805924	-0.133998	3.73542	-0.0994509	6.11559	0.00700835	7.64102e-05	0.00700835	0.000183899	7.6632e-07	8	129550041	C	A	-0.133998	0.0358	0.000183899
rs17807628	-0.164404	5.37768	-0.12769	10.9593	0.000278921	1.23051e-08	0.000278921	4.19102e-06	1.09825e-11	8	129551089	C	T	-0.164404	0.0357	4.19102e-06
rs17807904	-0.170895	5.12096	-0.116859	7.78627	0.000462367	3.84624e-06	0.000462367	7.56903e-06	1.6358e-08	8	129551311	A	G	-0.170895	0.0382	7.56903e-06
rs1878378	-0.132697	3.66294	-0.102254	6.42104	0.00805189	4.30607e-05	0.00805189	0.0002173	3.7928e-07	8	129551633	A	T	-0.132697	0.0359	0.0002173
rs2011527	-0.165997	5.53566	-0.127695	10.9602	0.000211217	1.23051e-08	0.000211217	2.913e-06	1.09597e-11	8	129551752	C	T	-0.165997	0.0355	2.913e-06
rs2138636	-0.170504	5.13864	-0.116607	7.75798	0.000448718	4.01925e-06	0.000448718	7.26708e-06	1.7459e-08	8	129552140	T	C	-0.170504	0.038	7.26708e-06
rs2165806	-0.163402	5.37572	-0.12712	10.8252	0.000280177	1.23051e-08	0.000280177	4.20998e-06	1.49555e-11	8	129552202	C	G	-0.163402	0.0355	4.20998e-06
rs28399026	-0.164497	5.36694	-0.127435	10.9111	0.0002858	1.23051e-08	0.0002858	4.29596e-06	1.22716e-11	8	129552456	C	T	-0.164497	0.0358	4.29596e-06
rs28455755	-0.166704	5.45112	-0.128056	10.9098	0.000245818	1.23051e-08	0.000245818	3.539e-06	1.23084e-11	8	129552491	T	G	-0.166704	0.0359	3.539e-06
rs57593539	-0.164497	5.48254	-0.126792	10.7867	0.000232829	1.23051e-08	0.000232829	3.292e-06	1.63418e-11	8	129552534	A	G	-0.164497	0.0354	3.292e-06
rs6470634	-0.137002	3.71086	-0.0936257	5.76906	0.00734798	0.000148269	0.00734798	0.000194599	1.70192e-06	8	129552540	G	T	-0.137002	0.0368	0.000194599
rs6470637	-0.164904	5.47586	-0.127873	10.9877	0.000235591	1.23051e-08	0.000235591	3.34303e-06	1.02873e-11	8	129553697	G	A	-0.164904	0.0355	3.34303e-06
rs6651252	-0.163996	5.46344	-0.126732	10.7995	0.000240725	1.23051e-08	0.000240725	3.44001e-06	1.58672e-11	8	129553703	C	T	-0.163996	0.0353	3.44001e-06
rs6651253	-0.164898	5.50976	-0.126346	10.7245	0.00022171	1.23051e-08	0.00022171	3.092e-06	1.88582e-11	8	129555443	C	G	-0.164898	0.0354	3.092e-06
rs6982716	-0.163597	5.44758	-0.12772	10.9236	0.000247281	1.23051e-08	0.000247281	3.56796e-06	1.19234e-11	8	129555532	G	A	-0.163597	0.0353	3.56796e-06
rs6982966	-0.163696	5.43533	-0.12772	10.9236	0.000252345	1.23051e-08	0.000252345	3.67003e-06	1.19234e-11	8	129555724	A	G	-0.163696	0.0354	3.67003e-06
rs6995732	-0.100596	3.6834	-0.0745973	7.65754	0.00775134	4.73374e-06	0.00775134	0.0002073	2.20019e-08	8	129555928	C	T	-0.100596	0.0271	0.0002073
rs7007074	-0.174806	5.30972	-0.116872	7.78383	0.000322449	3.86117e-06	0.000322449	4.90095e-06	1.64502e-08	8	129556163	T	C	-0.174806	0.0383	4.90095e-06
rs7010594	-0.163597	5.32021	-0.127684	10.9585	0.00031573	1.23051e-08	0.00031573	4.78399e-06	1.10027e-11	8	129556356	G	A	-0.163597	0.0358	4.78399e-06
rs7010880	-0.163602	5.32057	-0.127687	10.959	0.0003155	1.23051e-08	0.0003155	4.78002e-06	1.09901e-11	8	129556514	T	C	-0.163602	0.0358	4.78002e-06
rs73374987	-0.166503	5.56495	-0.12772	10.9236	0.000199351	1.23051e-08	0.000199351	2.72301e-06	1.19234e-11	8	129557523	T	C	-0.166503	0.0355	2.72301e-06
rs73374998	-0.164297	5.48638	-0.128346	11.0115	0.000231242	1.23051e-08	0.000231242	3.26302e-06	9.73868e-12	8	129557592	A	T	-0.164297	0.0353	3.26302e-06
rs73375000	-0.1655	5.52812	-0.12772	10.9236	0.000214271	1.23051e-08	0.000214271	2.96401e-06	1.19234e-11	8	129557952	T	C	-0.1655	0.0354	2.96401e-06
rs73376904	-0.166201	5.56416	-0.12772	10.9236	0.000199671	1.23051e-08	0.000199671	2.72797e-06	1.19234e-11	8	129559228	T	A	-0.166201	0.0354	2.72797e-06
rs74866331	-0.172599	5.19044	-0.116856	7.78592	0.000408945	3.84838e-06	0.000408945	6.45e-06	1.63712e-08	8	129559311	C	T	-0.172599	0.0383	6.45e-06
rs75370373	-0.174401	5.2887	-0.118405	7.92273	0.000335912	2.98399e-06	0.000335912	5.14399e-06	1.19473e-08	8	129560314	T	G	-0.174401	0.0383	5.14399e-06
rs75706585	-0.134801	3.7582	-0.0994619	6.11531	0.00673237	7.64447e-05	0.00673237	0.000174502	7.66814e-07	8	129561323	T	C	-0.134801	0.0359	0.000174502
rs76076434	-0.173401	5.23567	-0.117946	7.88774	0.000375187	3.20943e-06	0.000375187	5.81206e-06	1.29497e-08	8	129561866	A	G	-0.173401	0.0382	5.81206e-06
rs76384007	-0.1384	3.90309	-0.0996582	6.13119	0.00513646	7.44854e-05	0.00513646	0.000125	7.39282e-07	8	129562430	T	C	-0.1384	0.0361	0.000125
rs76388889	-0.134802	3.7607	-0.0993915	6.10959	0.00670209	7.72832e-05	0.00670209	0.0001735	7.7698e-07	8	129562458	C	T	-0.134802	0.0359	0.0001735
rs77156523	-0.144101	4.14978	-0.101362	6.37497	0.0031518	4.71257e-05	0.0031518	7.08304e-05	4.21726e-07	8	129562824	A	T	-0.144101	0.0363	7.08304e-05
rs77239361	-0.178098	5.45917	-0.117101	7.78786	0.00024249	3.83651e-06	0.00024249	3.474e-06	1.62982e-08	8	129563362	A	C	-0.178098	0.0384	3.474e-06
rs77241108	-0.140205	3.95039	-0.0997863	6.13993	0.00469128	7.34071e-05	0.00469128	0.000112101	7.24553e-07	8	129564944	A	G	-0.140205	0.0363	0.000112101
rs77683961	-0.134904	3.7607	-0.099475	6.11664	0.00670209	7.62806e-05	0.00670209	0.0001735	7.64469e-07	8	129565545	A	G	-0.134904	0.0359	0.0001735
rs7814134	-0.153606	4.54653	-0.0930069	5.55995	0.00143964	0.000221698	0.00143964	2.84099e-05	2.75455e-06	8	129566898	A	G	-0.153606	0.0367	2.84099e-05
rs7814937	-0.164302	5.35892	-0.12743	10.9103	0.000290937	1.23051e-08	0.000290937	4.37603e-06	1.22942e-11	8	129567181	C	T	-0.164302	0.0358	4.37603e-06
rs7839493	-0.164404	5.38091	-0.127686	10.9588	0.000276853	1.23051e-08	0.000276853	4.15997e-06	1.09951e-11	8	129567292	C	T	-0.164404	0.0357	4.15997e-06
rs7843601	-0.150997	4.21431	-0.0956856	5.71	0.00276565	0.000165704	0.00276565	6.10506e-05	1.94984e-06	8	129567515	A	C	-0.150997	0.0377	6.10506e-05
rs78830272	-0.171202	5.16501	-0.11747	7.83261	0.000428359	3.56285e-06	0.000428359	6.83896e-06	1.47025e-08	8	129569033	C	T	-0.171202	0.0381	6.83896e-06
rs79695834	-0.1509	4.22585	-0.0955505	5.69787	0.00269659	0.000169285	0.00269659	5.94497e-05	2.00507e-06	8	129569371	G	T	-0.1509	0.0376	5.94497e-05
rs938648	-0.165303	5.42922	-0.12769	10.9594	0.000254871	1.23051e-08	0.000254871	3.72203e-06	1.09799e-11	8	129569372	G	T	-0.165303	0.0357	3.72203e-06
rs938649	-0.166102	5.47031	-0.126543	10.7639	0.000237885	1.23051e-08	0.000237885	3.38602e-06	1.72227e-11	8	129569551	T	G	-0.166102	0.0358	3.38602e-06
rs938650	-0.165299	5.43297	-0.126795	10.8113	0.000253321	1.23051e-08	0.000253321	3.69003e-06	1.54419e-11	8	129571140	A	G	-0.165299	0.0357	3.69003e-06
rs938651	-0.166404	5.55783	-0.127695	10.9602	0.000202235	1.23051e-08	0.000202235	2.76802e-06	1.09597e-11	8	129586776	C	A	-0.166404	0.0355	2.76802e-06
rs224313	0.112005	5.73025	-0.049918	4.18376	0.000146897	0.00309527	0.00309527	1.86102e-06	6.54998e-05	10	31379105	C	T	0.112005	0.0235	1.86102e-06
rs2793108	-0.086397	3.8315	0.0637172	6.37529	0.00584529	4.70974e-05	0.00584529	0.000147401	4.21415e-07	10	64616940	T	C	-0.086397	0.0228	0.000147401
rs174573	0.0961008	3.63789	-0.0616253	4.8529	0.00841986	0.000924757	0.00841986	0.000230202	1.40314e-05	11	61600327	A	G	0.0961008	0.0261	0.000230202
rs174593	0.101203	3.87976	-0.0622488	5.07952	0.00536745	0.000589615	0.00536745	0.000131899	8.32684e-06	11	61618831	C	T	0.101203	0.0265	0.000131899
rs479777	-0.099601	4.2081	-0.0473882	4.07573	0.00280281	0.00382813	0.00382813	6.19298e-05	8.39982e-05	11	64107477	C	T	-0.099601	0.0249	6.19298e-05
rs663743	-0.0989036	4.14899	-0.0493894	4.34494	0.00315652	0.00235217	0.00315652	7.09594e-05	4.51918e-05	11	64107735	A	G	-0.0989036	0.0249	7.09594e-05
rs11066188	0.0930986	3.94846	0.092349	13.9686	0.00470749	1.23051e-08	0.00470749	0.0001126	1.07498e-14	12	112151742	A	G	0.0930986	0.0241	0.0001126
rs17630235	0.0939001	3.97634	0.0928626	14.1202	0.00447329	1.23051e-08	0.00447329	0.000105599	7.58228e-15	12	112591686	A	G	0.0939001	0.0242	0.000105599
rs79473078	-0.1139	4.21233	-0.0610577	5.15922	0.00277749	0.000498815	0.00277749	6.13296e-05	6.93075e-06	12	112610714	G	A	-0.1139	0.0284	6.13296e-05
rs7953257	-0.0885968	3.63733	-0.0928101	14.103	0.00842809	1.23051e-08	0.00842809	0.0002305	7.8886e-15	12	112684221	T	A	-0.0885968	0.0241	0.0002305
rs847888	-0.109502	4.02863	-0.0899927	13.3576	0.00403404	1.23051e-08	0.00403404	9.36203e-05	4.38935e-14	12	113163660	A	C	-0.109502	0.028	9.36203e-05
rs11158762	-0.102299	4.57057	0.0506139	4.14712	0.00137456	0.00333226	0.00333226	2.688e-05	7.12656e-05	14	69231864	T	G	-0.102299	0.0244	2.688e-05
rs11624310	-0.0887981	3.98422	0.0445848	3.58106	0.00440709	0.00996357	0.00996357	0.0001037	0.000262386	14	69240079	G	A	-0.0887981	0.0229	0.0001037
rs1274952	0.108499	4.34084	-0.0503348	3.95482	0.00216134	0.00484702	0.00484702	4.56205e-05	0.000110963	14	69254294	C	T	0.108499	0.0266	4.56205e-05
rs1274953	0.110496	4.50557	-0.0504988	3.979	0.00155972	0.00463566	0.00463566	3.12198e-05	0.000104954	14	69261162	G	A	0.110496	0.0265	3.12198e-05
rs1274954	0.110496	4.50668	-0.0504141	3.96821	0.00155647	0.00472744	0.00472744	3.11401e-05	0.000107594	14	69263341	G	A	0.110496	0.0265	3.11401e-05
rs1295793	0.107196	4.2583	-0.0503265	3.95297	0.00252133	0.00486583	0.00486583	5.51696e-05	0.000111437	14	69264656	G	C	0.107196	0.0266	5.51696e-05
rs168962	0.122303	5.25399	-0.0494381	3.81688	0.000361514	0.00631465	0.00631465	5.57199e-06	0.000152447	14	69273090	G	C	0.122303	0.0269	5.57199e-06
rs174213	0.0933993	3.75647	-0.0468455	3.87703	0.00675333	0.00563713	0.00675333	0.000175198	0.00013273	14	69273905	T	C	0.0933993	0.0249	0.000175198
rs1742893	0.110697	4.52259	-0.050444	3.97284	0.00150982	0.00468809	0.00468809	3.002e-05	0.000106454	14	69275089	C	T	0.110697	0.0265	3.002e-05
rs183171	0.110105	4.529	-0.0507402	4.01961	0.00149103	0.0042902	0.0042902	2.95801e-05	9.55851e-05	14	69277869	G	T	0.110105	0.0264	2.95801e-05
rs194714	0.1112	4.52812	-0.0506401	4.0011	0.00149361	0.00444766	0.00444766	2.96401e-05	9.9747e-05	14	69280049	C	T	0.1112	0.0266	2.96401e-05
rs194717	0.109402	4.39362	-0.0507279	4.01646	0.00194928	0.004317	0.004317	4.03999e-05	9.62809e-05	14	69282333	G	A	0.109402	0.0266	4.03999e-05
rs194729	0.0936998	3.71557	-0.0458161	3.75076	0.0072788	0.00711676	0.0072788	0.0001925	0.000177517	14	69282711	T	C	0.0936998	0.0251	0.0001925
rs194730	0.108499	4.29277	-0.0493584	3.81604	0.00237099	0.00632487	0.00632487	5.09601e-05	0.000152743	14	69288432	G	A	0.108499	0.0268	5.09601e-05
rs194733	0.109804	4.40827	-0.0494213	3.82562	0.00189155	0.00620864	0.00620864	3.90598e-05	0.00014941	14	69289901	C	A	0.109804	0.0267	3.90598e-05
rs194734	0.108702	4.33106	-0.0494533	3.8303	0.00220399	0.00615188	0.00615188	4.66595e-05	0.000147809	14	69292051	T	C	0.108702	0.0267	4.66595e-05
rs194739	0.108496	4.33301	-0.0503203	3.94779	0.00219549	0.00491843	0.00491843	4.64505e-05	0.000112774	14	69293128	T	C	0.108496	0.0266	4.64505e-05
rs194741	0.110005	4.5379	-0.0503191	3.96459	0.00146494	0.00475825	0.00475825	2.89801e-05	0.000108495	14	69295448	G	A	0.110005	0.0263	2.89801e-05
rs194748	0.126104	5.51971	-0.049887	3.86294	0.000217679	0.00578025	0.00578025	3.02197e-06	0.000137107	14	69296667	T	C	0.126104	0.027	3.02197e-06
rs194749	0.1252	5.45892	-0.0504772	3.95555	0.000242593	0.00483962	0.00483962	3.476e-06	0.000110777	14	69297152	C	T	0.1252	0.027	3.476e-06
rs194778	0.126298	5.57057	-0.0500119	3.87123	0.000197074	0.00569606	0.00569606	2.688e-06	0.000134515	14	69297212	A	T	0.126298	0.0269	2.688e-06
rs2236263	-0.103197	4.50128	0.0455659	3.64433	0.0015723	0.00877973	0.00877973	3.15297e-05	0.000226814	14	69299487	T	A	-0.103197	0.0248	3.15297e-05
rs367677	0.129505	5.56051	-0.0493131	3.78608	0.000201149	0.0066883	0.0066883	2.751e-06	0.000163652	14	69300157	G	A	0.129505	0.0276	2.751e-06
rs402223	0.124498	5.43156	-0.0491001	3.75941	0.000253903	0.00701181	0.00701181	3.70203e-06	0.000174016	14	69301874	G	A	0.124498	0.0269	3.70203e-06
rs434943	0.101102	3.89279	-0.0452788	3.67913	0.00523844	0.0082264	0.0082264	0.000128	0.000209349	14	69305474	A	G	0.101102	0.0264	0.000128
rs4899259	-0.128004	5.67985	0.0497066	3.83928	0.000161309	0.00604295	0.00604295	2.09002e-06	0.000144784	14	69306219	A	G	-0.128004	0.027	2.09002e-06
rs7146491	-0.109697	5.03834	0.0538753	4.62275	0.000539489	0.00145086	0.00145086	9.15503e-06	2.38369e-05	14	69307485	C	A	-0.109697	0.0247	9.15503e-06
rs7156516	-0.128095	5.68529	0.0495781	3.82219	0.000159668	0.00625026	0.00625026	2.064e-06	0.000150595	14	69310512	T	G	-0.128095	0.027	2.064e-06
rs750658	0.107499	4.35892	-0.0502613	3.95539	0.00208601	0.00484126	0.00484126	4.37603e-05	0.000110818	14	69311424	A	G	0.107499	0.0263	4.37603e-05
rs8011558	-0.128604	5.7607	0.0499949	3.86896	0.000138552	0.00571912	0.00571912	1.735e-06	0.00013522	14	69314059	C	T	-0.128604	0.0269	1.735e-06
rs11073337	0.101701	4.04191	0.0547804	4.48499	0.00392597	0.00188922	0.00392597	9.08009e-05	3.27348e-05	15	38834033	C	A	0.101701	0.026	9.08009e-05
rs11631591	0.102099	4.16704	0.0599283	5.55449	0.00304851	0.000224134	0.00304851	6.80707e-05	2.78939e-06	15	38836777	C	T	0.102099	0.0256	6.80707e-05
rs12593201	0.1015	4.06931	0.0547465	4.476	0.00372704	0.00191746	0.00372704	8.52491e-05	3.34195e-05	15	38838264	A	G	0.1015	0.0258	8.52491e-05
rs147034755	0.1268	5.15527	0.0547181	3.88781	0.000435878	0.00552764	0.00552764	6.99407e-06	0.000129476	15	38838432	C	A	0.1268	0.0282	6.99407e-06
rs16967103	0.122405	4.88572	0.0565838	4.11233	0.000729793	0.00357391	0.00357391	1.30101e-05	7.72094e-05	15	38843887	C	T	0.122405	0.0281	1.30101e-05
rs16967104	0.121297	4.82449	0.0561987	4.07612	0.000832193	0.00382542	0.00382542	1.49799e-05	8.39228e-05	15	38844106	A	G	0.121297	0.028	1.49799e-05
rs16967112	0.119896	4.73353	0.0561789	4.07368	0.00100219	0.00384237	0.00384237	1.84701e-05	8.43956e-05	15	38846347	T	C	0.119896	0.028	1.84701e-05
rs17574546	0.12	4.73779	0.0561774	4.07353	0.000993583	0.00384341	0.00384341	1.82898e-05	8.44248e-05	15	38846678	C	A	0.12	0.028	1.82898e-05
rs17651741	0.122899	5.01877	0.0552458	3.84786	0.000561184	0.00593888	0.00593888	9.57701e-06	0.000141952	15	38846738	A	G	0.122899	0.0278	9.57701e-06
rs17652674	0.121802	4.84924	0.0561959	4.07567	0.000788051	0.00382854	0.00382854	1.41501e-05	8.40098e-05	15	38847022	A	C	0.121802	0.0281	1.41501e-05
rs28536554	0.1088	4.46281	0.054314	4.4073	0.00168508	0.00213321	0.00213321	3.44501e-05	3.91471e-05	15	38847359	T	A	0.1088	0.0263	3.44501e-05
rs28582094	0.103995	4.24336	0.0548232	4.48754	0.00259181	0.00188122	0.00259181	5.71005e-05	3.25432e-05	15	38847763	G	A	0.103995	0.0258	5.71005e-05
rs36027443	0.103603	4.18442	0.0548504	4.49213	0.00294451	0.0018668	0.00294451	6.54003e-05	3.2201e-05	15	38850262	A	G	0.103603	0.0259	6.54003e-05
rs4924273	0.103504	4.24011	0.0613481	5.78618	0.00261126	0.000143215	0.00261126	5.75294e-05	1.63614e-06	15	38850330	C	G	0.103504	0.0257	5.75294e-05
rs55728265	0.118396	4.66696	0.0542454	3.81342	0.00113677	0.00635664	0.00635664	2.15298e-05	0.000153667	15	38856961	T	C	0.118396	0.0279	2.15298e-05
rs56059718	0.120898	4.75473	0.0582955	4.21608	0.000959339	0.00292633	0.00292633	1.75902e-05	6.08023e-05	15	38869666	A	C	0.120898	0.0281	1.75902e-05
rs56083426	0.122802	4.90833	0.0567781	4.13163	0.000699322	0.00343985	0.00343985	1.23501e-05	7.38533e-05	15	38898759	A	G	0.122802	0.0281	1.23501e-05
rs56249992	0.121899	4.86328	0.0561782	4.07358	0.000763011	0.00384306	0.00384306	1.37e-05	8.44151e-05	15	38899088	A	G	0.121899	0.028	1.37e-05
rs60924694	0.118705	4.65738	0.0564691	4.10753	0.00115842	0.00360725	0.00360725	2.201e-05	7.80675e-05	15	38899190	G	T	0.118705	0.028	2.201e-05
rs61109886	0.119497	4.70752	0.0565094	4.11235	0.00105477	0.00357377	0.00357377	1.96101e-05	7.72058e-05	15	38900312	T	C	0.119497	0.028	1.96101e-05
rs61573680	0.119604	4.70819	0.0564844	4.10933	0.00105342	0.00359474	0.00359474	1.95799e-05	7.77446e-05	15	38900699	T	C	0.119604	0.028	1.95799e-05
rs6495979	0.102999	4.21396	0.06146	5.81311	0.00276774	0.000136582	0.00276774	6.10998e-05	1.53777e-06	15	38902476	T	C	0.102999	0.0257	6.10998e-05
rs7170151	0.104603	4.31921	0.0612505	5.77035	0.00225567	0.000147888	0.00225567	4.79502e-05	1.69688e-06	15	38903672	T	C	0.104603	0.0257	4.79502e-05
rs7171171	0.118401	4.63358	0.0565817	4.12091	0.00121768	0.00351431	0.00351431	2.32498e-05	7.5699e-05	15	38903884	G	A	0.118401	0.028	2.32498e-05
rs7173565	0.102	4.16292	0.0599263	5.55431	0.00307317	0.000224214	0.00307317	6.87195e-05	2.79055e-06	15	38904546	C	T	0.102	0.0256	6.87195e-05
rs72727394	0.127196	5.23359	0.056108	4.03314	0.00037674	0.0041751	0.0041751	5.83996e-06	9.26531e-05	15	38906134	T	C	0.127196	0.0281	5.83996e-06
rs72729306	0.1221	4.86934	0.056412	4.0894	0.000752203	0.00373317	0.00373317	1.35101e-05	8.13954e-05	15	38906528	C	T	0.1221	0.0281	1.35101e-05
rs72729312	0.119701	4.71942	0.0561785	4.07359	0.00103072	0.00384299	0.00384299	1.90801e-05	8.44131e-05	15	38906586	A	G	0.119701	0.028	1.90801e-05
rs72729314	0.121598	4.8468	0.0563778	4.09674	0.000792403	0.00368219	0.00368219	1.42298e-05	8.00313e-05	15	38906667	A	G	0.121598	0.028	1.42298e-05
rs72729320	0.109401	3.68277	0.055044	3.88356	0.0077606	0.0055708	0.0077606	0.000207601	0.000130749	15	38907041	T	G	0.109401	0.0295	0.000207601
rs8032939	0.0967973	3.74909	0.063338	6.04999	0.00684274	8.70466e-05	0.00684274	0.000178201	8.91271e-07	15	38909464	C	T	0.0967973	0.0258	0.000178201
rs8035957	0.101601	4.1999	0.0619867	5.89452	0.00285188	0.000117092	0.00285188	6.31103e-05	1.27491e-06	15	38916712	C	T	0.101601	0.0254	6.31103e-05
rs1042157	0.143996	8.31894	0.0559383	5.65701	1.10093e-06	0.000183546	0.000183546	4.798e-09	2.20288e-06	16	28338039	A	G	0.143996	0.0246	4.798e-09
rs10499	-0.132503	6.83033	-0.0576934	5.85347	1.51342e-05	0.00012692	0.00012692	1.47798e-07	1.4013e-06	16	28338043	A	G	-0.132503	0.0252	1.47798e-07
rs1059491	0.1328	7.67346	0.0495444	4.60522	2.66422e-06	0.00149437	0.00149437	2.121e-08	2.48188e-05	16	28340945	G	T	0.1328	0.0237	2.121e-08
rs1074631	0.1303	7.47353	0.0514111	4.88793	3.98333e-06	0.000862863	0.000862863	3.36101e-08	1.2944e-05	16	28347140	A	G	0.1303	0.0236	3.36101e-08
rs11074907	0.143905	8.27221	0.0561006	5.67816	1.12998e-06	0.000175422	0.000175422	5.34306e-09	2.09817e-06	16	28347707	G	A	0.143905	0.0247	5.34306e-09
rs11074911	0.130203	7.47625	0.0522398	5.09417	3.96252e-06	0.000572192	0.000572192	3.34003e-08	8.05063e-06	16	28350059	T	C	0.130203	0.0236	3.34003e-08
rs111384198	0.149603	8.66595	0.0562696	5.71009	7.38776e-07	0.000165678	0.000165678	2.15799e-09	1.94944e-06	16	28379443	C	T	0.149603	0.025	2.15799e-09
rs11150609	0.143997	8.69854	0.059582	6.3262	7.08601e-07	5.1486e-05	5.1486e-05	2.00198e-09	4.71846e-07	16	28485141	G	A	0.143997	0.024	2.00198e-09
rs112047757	0.132597	7.77963	0.0524244	5.12444	2.15684e-06	0.000536195	0.000536195	1.661e-08	7.50862e-06	16	28487056	T	C	0.132597	0.0235	1.661e-08
rs112191041	0.130997	7.58855	0.0522371	5.09373	3.13595e-06	0.000572716	0.000572716	2.57899e-08	8.05879e-06	16	28488369	G	A	0.130997	0.0235	2.57899e-08
rs112366001	0.1265	6.94006	0.0489335	4.49032	1.19702e-05	0.00187249	0.00187249	1.148e-07	3.23355e-05	16	28489346	A	T	0.1265	0.0239	1.148e-07
rs1126446	0.125098	5.20329	0.0557445	5.63451	0.000399354	0.000192188	0.000399354	6.26196e-06	2.32001e-06	16	28490517	G	A	0.125098	0.0277	6.26196e-06
rs1126447	0.141702	7.57316	0.0556452	5.61691	3.22145e-06	0.000198949	0.000198949	2.67202e-08	2.41596e-06	16	28492510	C	T	0.141702	0.0255	2.67202e-08
rs112831778	0.129896	7.40638	0.0491505	4.54187	4.58434e-06	0.00170309	0.00170309	3.92302e-08	2.87164e-05	16	28494350	T	C	0.129896	0.0236	3.92302e-08
rs113029997	0.140102	8.52651	0.0586958	6.1595	9.05075e-07	7.09926e-05	7.09926e-05	2.97502e-09	6.92628e-07	16	28494421	C	T	0.140102	0.0236	2.97502e-09
rs113079736	0.137804	8.33292	0.0595155	6.31343	1.09189e-06	5.29332e-05	5.29332e-05	4.64601e-09	4.85926e-07	16	28494823	A	G	0.137804	0.0235	4.64601e-09
rs11639897	-0.107796	4.20239	-0.048552	3.97368	0.00283698	0.00468093	0.00468093	6.27495e-05	0.000106248	16	28495752	C	T	-0.107796	0.0269	6.27495e-05
rs11641216	0.140401	8.20852	0.0592823	6.26428	1.16857e-06	5.85033e-05	5.85033e-05	6.187e-09	5.44152e-07	16	28497059	G	A	0.140401	0.0242	6.187e-09
rs11642449	0.132098	6.95078	0.0625255	6.79155	1.16791e-05	2.03891e-05	2.03891e-05	1.12001e-07	1.61603e-07	16	28499291	T	C	0.132098	0.0249	1.12001e-07
rs11643297	-0.101202	3.63884	-0.0485632	4.08048	0.0084059	0.00379513	0.0084059	0.000229699	8.30845e-05	16	28504181	G	A	-0.101202	0.0275	0.000229699
rs11645306	-0.104805	3.97757	-0.047816	3.9621	0.00446296	0.00477944	0.00477944	0.0001053	0.000109119	16	28506872	C	G	-0.104805	0.027	0.0001053
rs11646653	-0.1165	5.03222	-0.0609005	6.27422	0.000546273	5.73768e-05	0.000546273	9.28496e-06	5.31839e-07	16	28507644	T	C	-0.1165	0.0263	9.28496e-06
rs116840534	0.153699	9.031	0.056066	5.6744	3.68354e-07	0.000176866	0.000176866	9.31108e-10	2.11641e-06	16	28508048	G	A	0.153699	0.0251	9.31108e-10
rs11859512	0.146496	8.88273	0.0595911	6.32811	5.00682e-07	5.12695e-05	5.12695e-05	1.31e-09	4.69775e-07	16	28508069	T	C	0.146496	0.0241	1.31e-09
rs11860513	0.139797	8.51485	0.0587121	6.15842	9.2089e-07	7.11258e-05	7.11258e-05	3.05598e-09	6.94352e-07	16	28508447	T	C	0.139797	0.0236	3.05598e-09
rs11861132	0.143605	8.63884	0.0595911	6.32811	7.63877e-07	5.12695e-05	5.12695e-05	2.29699e-09	4.69775e-07	16	28510393	G	A	0.143605	0.024	2.29699e-09
rs11861174	0.143997	8.69854	0.0595911	6.32811	7.08601e-07	5.12695e-05	5.12695e-05	2.00198e-09	4.69775e-07	16	28510537	G	A	0.143997	0.024	2.00198e-09
rs11863370	0.144101	8.70509	0.0589796	6.20958	7.02536e-07	6.4814e-05	6.4814e-05	1.97201e-09	6.17192e-07	16	28510845	G	A	0.144101	0.024	1.97201e-09
rs11864107	0.143997	8.69572	0.0592641	6.28655	7.11212e-07	5.59795e-05	5.59795e-05	2.01502e-09	5.16952e-07	16	28517709	C	T	0.143997	0.024	2.01502e-09
rs11864750	0.143605	8.63041	0.059419	6.29477	7.71682e-07	5.50479e-05	5.50479e-05	2.34202e-09	5.07259e-07	16	28519096	T	A	0.143605	0.024	2.34202e-09
rs12325014	0.137803	8.33536	0.0595185	6.31401	1.09031e-06	5.28674e-05	5.28674e-05	4.61998e-09	4.85277e-07	16	28520576	G	C	0.137803	0.0235	4.61998e-09
rs12325113	0.138596	8.39545	0.0598979	6.38642	1.05146e-06	4.61154e-05	4.61154e-05	4.023e-09	4.10752e-07	16	28524612	C	T	0.138596	0.0236	4.023e-09
rs12325278	0.137597	8.33781	0.0595207	6.31444	1.08873e-06	5.28187e-05	5.28187e-05	4.59399e-09	4.84797e-07	16	28526897	G	A	0.137597	0.0235	4.59399e-09
rs12443881	0.139701	8.51556	0.0599349	6.39329	9.19927e-07	4.55092e-05	4.55092e-05	3.05098e-09	4.04306e-07	16	28529716	T	C	0.139701	0.0236	3.05098e-09
rs12444171	0.137603	8.35154	0.0596353	6.33533	1.07985e-06	5.06234e-05	5.06234e-05	4.45102e-09	4.6203e-07	16	28529949	A	G	0.137603	0.0235	4.45102e-09
rs12445744	0.130097	7.4698	0.0490999	4.53328	4.01187e-06	0.00173149	0.00173149	3.39e-08	2.929e-05	16	28531287	C	A	0.130097	0.0236	3.39e-08
rs12445823	0.129995	7.45321	0.0490992	4.53317	4.16083e-06	0.00173185	0.00173185	3.52201e-08	2.92975e-05	16	28531353	C	A	0.129995	0.0236	3.52201e-08
rs12446550	0.1409	8.86487	0.0551741	5.63574	5.16723e-07	0.000191716	0.000191716	1.36499e-09	2.31345e-06	16	28532188	A	G	0.1409	0.0232	1.36499e-09
rs12446589	0.145796	8.81502	0.0599629	6.39866	5.63882e-07	4.50353e-05	4.50353e-05	1.53102e-09	3.99337e-07	16	28533071	A	G	0.145796	0.0241	1.53102e-09
rs12447461	0.131002	7.58236	0.0523401	5.11039	3.17034e-06	0.000552903	0.000552903	2.61601e-08	7.7555e-06	16	28534038	A	C	0.131002	0.0235	2.61601e-08
rs12448429	0.130098	7.41612	0.0522417	5.09452	4.49625e-06	0.000571776	0.000571776	3.83601e-08	8.04415e-06	16	28535003	T	C	0.130098	0.0237	3.83601e-08
rs12598357	0.150404	8.19152	0.0537608	5.35451	1.18438e-06	0.000330901	0.000330901	6.43398e-09	4.42069e-06	16	28535305	G	A	0.150404	0.0259	6.43398e-09
rs12919058	-0.117399	5.11334	-0.0578321	5.83155	0.00046825	0.000132167	0.00046825	7.703e-06	1.47384e-06	16	28535834	A	C	-0.117399	0.0263	7.703e-06
rs12928404	0.139503	8.32735	0.0578179	6.05134	1.09549e-06	8.68255e-05	8.68255e-05	4.70598e-09	8.88505e-07	16	28536473	C	T	0.139503	0.0238	4.70598e-09
rs13331170	0.139998	8.7592	0.0547529	5.5469	6.36547e-07	0.00022752	0.00022752	1.741e-09	2.83857e-06	16	28536762	C	T	0.139998	0.0233	1.741e-09
rs13333976	0.129995	5.26728	0.0540699	5.40322	0.000351595	0.000301099	0.000351595	5.40406e-06	3.95166e-06	16	28537971	C	T	0.129995	0.0286	5.40406e-06
rs147684209	0.154901	9.63153	0.0595778	6.32566	1.06881e-07	5.15472e-05	5.15472e-05	2.33598e-10	4.72433e-07	16	28538640	C	T	0.154901	0.0244	2.33598e-10
rs149271	0.142105	8.56083	0.0553754	5.66377	8.58528e-07	0.000180949	0.000180949	2.74897e-09	2.16885e-06	16	28539386	G	A	0.142105	0.0239	2.74897e-09
rs149278	0.113498	5.84924	0.0479345	4.31078	0.000116023	0.00247741	0.00247741	1.41501e-06	4.889e-05	16	28539848	T	C	0.113498	0.0235	1.41501e-06
rs149299	0.140205	8.29964	0.0563898	5.8504	1.11336e-06	0.000127655	0.000127655	5.01603e-09	1.41124e-06	16	28541394	C	T	0.140205	0.024	5.01603e-09
rs151174	0.143399	8.7535	0.0542966	5.4723	6.43967e-07	0.000260805	0.000260805	1.76401e-09	3.37054e-06	16	28542172	T	C	0.143399	0.0238	1.76401e-09
rs151179	0.140596	8.35655	0.056038	5.78668	1.07661e-06	0.000143068	0.000143068	4.39997e-09	1.63426e-06	16	28543381	G	A	0.140596	0.024	4.39997e-09
rs151181	0.140999	8.40154	0.0561635	5.81069	1.04752e-06	0.000137161	0.000137161	3.96698e-09	1.54636e-06	16	28545449	C	T	0.140999	0.024	3.96698e-09
rs151182	0.139997	8.32203	0.0559956	5.77791	1.09893e-06	0.000145656	0.000145656	4.76398e-09	1.66759e-06	16	28545587	T	C	0.139997	0.0239	4.76398e-09
rs151226	0.111099	5.91829	0.0476109	4.2715	0.000100205	0.00263664	0.00263664	1.20701e-06	5.3518e-05	16	28549823	C	A	0.111099	0.0229	1.20701e-06
rs151228	0.107997	5.67675	0.0473966	4.24005	0.000162244	0.00280103	0.00280103	2.10499e-06	5.75374e-05	16	28550667	G	A	0.107997	0.0228	2.10499e-06
rs151231	0.114099	6.25259	0.0474779	4.25156	4.94085e-05	0.00274086	0.00274086	5.58998e-07	5.60325e-05	16	28554108	G	A	0.114099	0.0228	5.58998e-07
rs151232	0.113606	6.20971	0.0470305	4.18217	5.40433e-05	0.00310358	0.00310358	6.17007e-07	6.574e-05	16	28555400	C	T	0.113606	0.0228	6.17007e-07
rs151301	0.140101	8.34438	0.0560735	5.79352	1.08448e-06	0.000141272	0.000141272	4.52501e-09	1.60872e-06	16	28555590	A	T	0.140101	0.0239	4.52501e-09
rs151303	0.140197	8.33189	0.0566507	5.89701	1.09256e-06	0.000116496	0.000116496	4.65704e-09	1.26762e-06	16	28555706	A	C	0.140197	0.0239	4.65704e-09
rs151321	0.108603	5.68487	0.0475867	4.26684	0.000159795	0.002661	0.002661	2.066e-06	5.40954e-05	16	28556147	T	C	0.108603	0.0229	2.066e-06
rs153106	0.138998	8.57447	0.0551996	5.6426	8.40028e-07	0.000189081	0.000189081	2.66397e-09	2.27719e-06	16	28558081	C	T	0.138998	0.0234	2.66397e-09
rs153109	0.137597	8.00126	0.0544739	5.48597	1.56675e-06	0.000254706	0.000254706	9.97103e-09	3.2661e-06	16	28558289	C	T	0.137597	0.024	9.97103e-09
rs17640009	0.1336	7.8729	0.0527852	5.18645	1.9078e-06	0.000473095	0.000473095	1.33999e-08	6.50954e-06	16	28559363	G	A	0.1336	0.0235	1.33999e-08
rs17707300	0.1332	7.84406	0.052486	5.13585	1.98392e-06	0.000522626	0.000522626	1.43199e-08	7.31392e-06	16	28559573	C	T	0.1332	0.0235	1.43199e-08
rs180743	0.145199	8.58236	0.0549011	5.57814	8.29327e-07	0.000213841	0.000213841	2.61601e-09	2.64156e-06	16	28559981	G	C	0.145199	0.0244	2.61601e-09
rs180744	0.142705	8.61493	0.0539054	5.40127	7.86015e-07	0.000302263	0.000302263	2.427e-09	3.96945e-06	16	28561581	G	A	0.142705	0.0239	2.427e-09
rs181195	0.137998	8.00419	0.0564887	5.8703	1.55964e-06	0.000122891	0.000122891	9.90399e-09	1.34803e-06	16	28561785	T	A	0.137998	0.0241	9.90399e-09
rs189278832	0.1381	8.21275	0.0528376	5.19762	1.16601e-06	0.000462544	0.000462544	6.12703e-09	6.34425e-06	16	28561982	A	G	0.1381	0.0238	6.12703e-09
rs193628	-0.113998	6.16463	-0.0475004	4.25614	5.96987e-05	0.00271692	0.00271692	6.84495e-07	5.54447e-05	16	28562256	T	G	-0.113998	0.023	6.84495e-07
rs1968751	-0.141604	7.99055	-0.0476416	4.29222	1.59275e-06	0.00254545	0.00254545	1.022e-08	5.10246e-05	16	28563026	C	T	-0.141604	0.0247	1.022e-08
rs1968752	-0.143503	8.19866	-0.0483302	4.41297	1.17455e-06	0.0021154	0.0021154	6.32907e-09	3.86394e-05	16	28565489	G	T	-0.143503	0.0247	6.32907e-09
rs1987471	0.137103	7.73072	0.0590893	6.23258	2.38927e-06	6.20959e-05	6.20959e-05	1.859e-08	5.85356e-07	16	28565667	G	T	0.137103	0.0244	1.859e-08
rs1987472	0.139501	8.48399	0.058699	6.16013	9.56834e-07	7.09149e-05	7.09149e-05	3.28103e-09	6.91624e-07	16	28565953	T	C	0.139501	0.0236	3.28103e-09
rs2008514	0.139797	8.51798	0.0588052	6.17531	9.16645e-07	6.9042e-05	6.9042e-05	3.03403e-09	6.67867e-07	16	28566158	A	G	0.139797	0.0236	3.03403e-09
rs2077031	0.132203	7.60695	0.0497686	4.64037	3.03372e-06	0.00140712	0.00140712	2.47201e-08	2.28892e-05	16	28569764	A	T	0.132203	0.0237	2.47201e-08
rs2106480	0.138802	8.55799	0.0550489	5.61462	8.6238e-07	0.000199828	0.000199828	2.76701e-09	2.42873e-06	16	28570005	C	T	0.138802	0.0233	2.76701e-09
rs231976	0.117996	6.40627	0.0482292	4.35602	3.62438e-05	0.00231155	0.00231155	3.92401e-07	4.40535e-05	16	28574615	C	G	0.117996	0.0233	3.92401e-07
rs231977	0.120903	6.65659	0.0485239	4.40274	2.18497e-05	0.00214753	0.00214753	2.20501e-07	3.95603e-05	16	28580333	C	T	0.120903	0.0233	2.20501e-07
rs240702	0.138996	8.5784	0.055153	5.63367	8.34698e-07	0.000192511	0.000192511	2.63998e-09	2.3245e-06	16	28580685	T	C	0.138996	0.0234	2.63998e-09
rs240704	0.139894	8.61961	0.0556696	5.72655	7.81682e-07	0.000160819	0.000160819	2.40099e-09	1.87694e-06	16	28580829	C	T	0.139894	0.0234	2.40099e-09
rs240705	0.140796	8.70952	0.0552308	5.64718	6.98435e-07	0.000187322	0.000187322	1.952e-09	2.25331e-06	16	28581038	T	C	0.140796	0.0235	1.952e-09
rs240707	0.140297	8.30025	0.0545914	5.50251	1.11299e-06	0.000247326	0.000247326	5.00899e-09	3.14405e-06	16	28582142	G	C	0.140297	0.024	5.00899e-09
rs240708	0.124396	3.5516	0.0547169	5.52748	0.00992015	0.000236185	0.00992015	0.000280802	2.96838e-06	16	28582849	G	A	0.124396	0.0342	0.000280802
rs2411440	0.135204	4.50585	0.0471243	4.25198	0.0015589	0.00273867	0.00273867	3.11997e-05	5.59783e-05	16	28582941	T	C	0.135204	0.0325	3.11997e-05
rs2411453	-0.140301	8.11115	-0.0475967	4.33185	1.31468e-06	0.00240016	0.00240016	7.74194e-09	4.65747e-05	16	28583362	G	T	-0.140301	0.0243	7.74194e-09
rs26528	0.137298	7.97347	0.054895	5.56404	1.63821e-06	0.000219874	0.000219874	1.06299e-08	2.72873e-06	16	28583865	C	T	0.137298	0.024	1.06299e-08
rs2726032	0.1485	8.03438	0.0501735	4.73097	1.48636e-06	0.001186	0.001186	9.23889e-09	1.85793e-05	16	28585636	C	T	0.1485	0.0258	9.23889e-09
rs2726033	0.148697	8.05685	0.0503855	4.76617	1.43181e-06	0.00110564	0.00110564	8.77304e-09	1.71329e-05	16	28586127	G	A	0.148697	0.0258	8.77304e-09
rs2726036	0.158796	9.0687	0.0488425	4.46631	3.42305e-07	0.00194789	0.00194789	8.5369e-10	3.41735e-05	16	28587389	C	A	0.158796	0.0259	8.5369e-10
rs27741	0.140197	8.36633	0.0572752	6.0259	1.07029e-06	9.0993e-05	9.0993e-05	4.302e-09	9.42106e-07	16	28587597	A	G	0.140197	0.0239	4.302e-09
rs28403629	0.137505	8.33404	0.0595207	6.31443	1.09117e-06	5.28198e-05	5.28198e-05	4.63404e-09	4.84808e-07	16	28588049	G	A	0.137505	0.0235	4.63404e-09
rs28410083	-0.141604	7.98716	-0.0475442	4.277	1.60144e-06	0.00260789	0.00260789	1.03001e-08	5.28445e-05	16	28588395	T	A	-0.141604	0.0247	1.03001e-08
rs28480369	-0.143399	8.07033	-0.0479074	4.34024	1.39909e-06	0.00236941	0.00236941	8.50492e-09	4.56836e-05	16	28588443	C	T	-0.143399	0.0249	8.50492e-09
rs28676837	-0.143397	8.05203	-0.0479073	4.34024	1.44351e-06	0.00236941	0.00236941	8.87095e-09	4.56836e-05	16	28589455	T	C	-0.143397	0.0249	8.87095e-09
rs28698667	0.139501	8.63526	0.0550067	5.60692	7.67191e-07	0.000202786	0.000202786	2.31601e-09	2.47218e-06	16	28590030	T	C	0.139501	0.0234	2.31601e-09
rs28729187	-0.143399	8.06606	-0.0479083	4.34039	1.40946e-06	0.00236885	0.00236885	8.58895e-09	4.56678e-05	16	28590862	C	T	-0.143399	0.0249	8.58895e-09
rs28772958	0.138596	8.53254	0.0550477	5.61439	8.96897e-07	0.000199917	0.000199917	2.934e-09	2.43002e-06	16	28590989	G	A	0.138596	0.0233	2.934e-09
rs2925623	0.139998	7.73565	0.0560672	5.67172	2.36584e-06	0.000177896	0.000177896	1.83802e-08	2.12951e-06	16	28593347	C	T	0.139998	0.0249	1.83802e-08
rs2925624	0.148799	8.19057	0.0540862	5.33063	1.18592e-06	0.000349651	0.000349651	6.44807e-09	4.67057e-06	16	28593597	T	G	0.148799	0.0256	6.44807e-09
rs2925629	0.147804	8.68445	0.0554797	5.56992	7.21647e-07	0.00021725	0.00021725	2.068e-09	2.69203e-06	16	28594549	C	T	0.147804	0.0247	2.068e-09
rs2925630	0.147503	8.65247	0.0548199	5.4458	7.51257e-07	0.000275697	0.000275697	2.22602e-09	3.58261e-06	16	28595700	C	T	0.147503	0.0247	2.22602e-09
rs3020803	0.153099	9.3292	0.0556586	5.60286	1.99084e-07	0.000204346	0.000204346	4.68598e-10	2.4954e-06	16	28595810	A	T	0.153099	0.0246	4.68598e-10
rs3020804	0.140803	7.91045	0.055713	5.61091	1.8075e-06	0.000201254	0.000201254	1.22899e-08	2.44957e-06	16	28599411	G	A	0.140803	0.0247	1.22899e-08
rs3020805	0.145303	7.71489	0.0554372	5.56065	2.4645e-06	0.000221386	0.000221386	1.92801e-08	2.75011e-06	16	28600091	G	C	0.145303	0.0259	1.92801e-08
rs3020806	0.145604	7.73447	0.0556087	5.59164	2.37145e-06	0.000208656	0.000208656	1.84302e-08	2.56071e-06	16	28603168	T	A	0.145604	0.0259	1.84302e-08
rs3088215	0.137402	8.32003	0.0595207	6.31444	1.10023e-06	5.28187e-05	5.28187e-05	4.78597e-09	4.84797e-07	16	28603335	C	A	0.137402	0.0235	4.78597e-09
rs34835	0.141598	8.57872	0.057397	6.04875	8.34264e-07	8.72498e-05	8.72498e-05	2.63803e-09	8.9382e-07	16	28603342	G	A	0.141598	0.0238	2.63803e-09
rs34836	0.150102	8.88041	0.0484547	4.40991	5.02766e-07	0.00212501	0.00212501	1.31701e-09	3.89126e-05	16	28603655	G	A	0.150102	0.0248	1.31701e-09
rs34838	0.1513	9.00379	0.0487632	4.45558	3.92264e-07	0.00198159	0.00198159	9.91311e-10	3.50284e-05	16	28604686	G	A	0.1513	0.0248	9.91311e-10
rs34839	0.148396	8.80107	0.0462368	4.08439	5.82041e-07	0.00376797	0.00376797	1.58099e-09	8.23398e-05	16	28605915	C	T	0.148396	0.0246	1.58099e-09
rs34954534	0.156499	9.26962	0.0564864	5.74388	2.25716e-07	0.000155703	0.000155703	5.37502e-10	1.80352e-06	16	28607070	T	C	0.156499	0.0252	5.37502e-10
rs35175818	0.137103	8.03485	0.0495248	4.59843	1.48521e-06	0.00151608	0.00151608	9.2289e-09	2.52098e-05	16	28607532	C	A	0.137103	0.0239	9.2289e-09
rs35184893	0.169203	9.13001	0.0472791	4.26795	2.99942e-07	0.00265519	0.00265519	7.41293e-10	5.39573e-05	16	28608230	A	G	0.169203	0.0275	7.41293e-10
rs35626515	0.1441	8.46737	0.0468858	4.21387	9.75437e-07	0.00293788	0.00293788	3.40902e-09	6.11125e-05	16	28608341	A	C	0.1441	0.0244	3.40902e-09
rs3743963	0.113695	6.10585	0.0478478	4.30942	6.74261e-05	0.00248239	0.00248239	7.837e-07	4.90433e-05	16	28608746	G	A	0.113695	0.023	7.837e-07
rs3785354	0.130502	7.51556	0.0513848	4.88367	3.66179e-06	0.00087039	0.00087039	3.05098e-08	1.30716e-05	16	28608938	T	C	0.130502	0.0236	3.05098e-08
rs3859172	0.140796	8.90553	0.0546058	5.53529	4.80203e-07	0.000232701	0.000232701	1.243e-09	2.91548e-06	16	28609329	T	G	0.140796	0.0232	1.243e-09
rs3888190	0.143996	8.69962	0.0596053	6.33141	7.07601e-07	5.09692e-05	5.09692e-05	1.99701e-09	4.66219e-07	16	28613965	A	C	0.143996	0.024	1.99701e-09
rs3924376	-0.118396	5.14128	-0.0608713	6.27346	0.000446679	5.74629e-05	0.000446679	7.22304e-06	5.3277e-07	16	28614488	C	T	-0.118396	0.0264	7.22304e-06
rs3986805	0.133406	5.923	0.0549585	5.56427	9.92965e-05	0.000219771	0.000219771	1.19399e-06	2.72728e-06	16	28614734	G	A	0.133406	0.0275	1.19399e-06
rs40831	0.136198	7.84986	0.0543899	5.47798	1.96861e-06	0.000258271	0.000258271	1.41299e-08	3.32675e-06	16	28616259	G	A	0.136198	0.024	1.41299e-08
rs40834	0.133403	7.50808	0.0565502	5.87029	3.71902e-06	0.000122893	0.000122893	3.10399e-08	1.34806e-06	16	28616399	T	C	0.133403	0.0241	3.10399e-08
rs40836	0.138802	8.05154	0.0566384	5.88521	1.4447e-06	0.000119322	0.000119322	8.88096e-09	1.30254e-06	16	28616665	G	A	0.138802	0.0241	8.88096e-09
rs40837	0.137803	7.98885	0.0564605	5.85398	1.5969e-06	0.000126797	0.000126797	1.02601e-08	1.39965e-06	16	28616723	G	A	0.137803	0.0241	1.02601e-08
rs4115668	0.1411	7.72216	0.051723	4.95218	2.42995e-06	0.000758444	0.000758444	1.89601e-08	1.1164e-05	16	28617057	A	G	0.1411	0.0251	1.89601e-08
rs41278158	0.153399	8.98255	0.0566926	5.78581	4.11257e-07	0.000143324	0.000143324	1.041e-09	1.63753e-06	16	28617128	A	C	0.153399	0.0251	1.041e-09
rs41278162	0.150203	8.01827	0.0505693	4.69334	1.52546e-06	0.00127563	0.00127563	9.58804e-09	2.0261e-05	16	28617361	A	G	0.150203	0.0262	9.58804e-09
rs4149388	0.139503	6.84955	0.0558239	5.62742	1.45005e-05	0.000194912	0.000194912	1.414e-07	2.3582e-06	16	28617574	T	A	0.139503	0.0265	1.414e-07
rs4149389	0.154402	8.40384	0.0562584	5.70119	1.04603e-06	0.000168305	0.000168305	3.94603e-09	1.9898e-06	16	28617595	A	G	0.154402	0.0262	3.94603e-09
rs4149390	0.141898	7.84771	0.0562089	5.70211	1.97429e-06	0.000168033	0.000168033	1.42001e-08	1.98559e-06	16	28617794	G	T	0.141898	0.025	1.42001e-08
rs4149391	0.141898	7.84771	0.0561699	5.69499	1.97429e-06	0.000170135	0.000170135	1.42001e-08	2.01841e-06	16	28617795	C	T	0.141898	0.025	1.42001e-08
rs4149392	0.142301	7.94119	0.0558494	5.635	1.72493e-06	0.000192	0.000192	1.14501e-08	2.31739e-06	16	28617813	G	A	0.142301	0.0249	1.14501e-08
rs4149393	0.141806	7.88907	0.0562756	5.71433	1.86493e-06	0.000164426	0.000164426	1.29101e-08	1.9305e-06	16	28617885	G	A	0.141806	0.0249	1.29101e-08
rs4149394	0.132501	6.10991	0.055546	5.57919	6.67926e-05	0.000213438	0.000213438	7.76408e-07	2.63518e-06	16	28617888	T	C	0.132501	0.0268	7.76408e-07
rs4149398	0.137195	8.04527	0.0495284	4.59889	1.45992e-06	0.00151456	0.00151456	9.01011e-09	2.51831e-05	16	28617890	G	C	0.137195	0.0239	9.01011e-09
rs4149406	0.1359	8.00931	0.0527726	5.18244	1.54721e-06	0.000476882	0.000476882	9.78791e-09	6.56992e-06	16	28617934	G	A	0.1359	0.0237	9.78791e-09
rs42861	0.1498	8.83209	0.0483334	4.38913	5.46165e-07	0.00219027	0.00219027	1.47201e-09	4.08197e-05	16	28617971	G	A	0.1498	0.0248	1.47201e-09
rs4451951	0.137505	8.34075	0.0594001	6.31038	1.08683e-06	5.32788e-05	5.32788e-05	4.563e-09	4.8935e-07	16	28617974	C	T	0.137505	0.0235	4.563e-09
rs4787455	0.130598	7.51927	0.0494653	4.59209	3.63341e-06	0.00153705	0.00153705	3.02503e-08	2.55806e-05	16	28617993	A	G	0.130598	0.0236	3.02503e-08
rs4787456	0.130098	7.47392	0.0514505	4.89481	3.98035e-06	0.00085071	0.00085071	3.35799e-08	1.27406e-05	16	28618011	T	C	0.130098	0.0236	3.35799e-08
rs4787457	0.130302	7.48905	0.0514305	4.89103	3.8646e-06	0.00085739	0.00085739	3.24302e-08	1.2852e-05	16	28618018	G	A	0.130302	0.0236	3.24302e-08
rs4787458	0.132401	7.60907	0.0534387	5.30586	3.02195e-06	0.000369099	0.000369099	2.45997e-08	4.9447e-06	16	28618047	G	A	0.132401	0.0237	2.45997e-08
rs4788062	0.1407	8.07748	0.0469955	4.23276	1.38174e-06	0.00283913	0.00283913	8.36604e-09	5.85113e-05	16	28618065	C	T	0.1407	0.0244	8.36604e-09
rs4788068	0.143399	8.25626	0.0562065	5.70684	1.13965e-06	0.000166637	0.000166637	5.54294e-09	1.96408e-06	16	28618068	T	C	0.143399	0.0246	5.54294e-09
rs4788069	0.143399	8.25586	0.0569868	5.84968	1.13989e-06	0.000127827	0.000127827	5.54805e-09	1.41358e-06	16	28618071	A	C	0.143399	0.0246	5.54805e-09
rs4788070	0.145303	8.45742	0.0563184	5.72662	9.86574e-07	0.000160798	0.000160798	3.48803e-09	1.87664e-06	16	28618237	A	G	0.145303	0.0246	3.48803e-09
rs4788073	0.133794	7.91257	0.0524465	5.13029	1.80181e-06	0.000529238	0.000529238	1.22301e-08	7.40815e-06	16	28618446	G	A	0.133794	0.0235	1.22301e-08
rs4788074	0.1318	7.64647	0.0491265	4.5377	2.81417e-06	0.00171688	0.00171688	2.25699e-08	2.89935e-05	16	28618545	A	G	0.1318	0.0236	2.25699e-08
rs4788076	0.127698	7.21824	0.0490507	4.52502	6.69647e-06	0.0017588	0.0017588	6.05006e-08	2.98525e-05	16	28618636	T	C	0.127698	0.0236	6.05006e-08
rs4788077	0.129097	7.32679	0.0491056	4.53414	5.4012e-06	0.00172865	0.00172865	4.71205e-08	2.92321e-05	16	28618914	C	G	0.129097	0.0236	4.71205e-08
rs4788078	0.130098	7.47185	0.0514329	4.89208	3.99618e-06	0.000855531	0.000855531	3.37404e-08	1.28209e-05	16	28619076	A	G	0.130098	0.0236	3.37404e-08
rs4788079	0.132501	7.5761	0.0514231	4.89158	3.20512e-06	0.000856416	0.000856416	2.65399e-08	1.28357e-05	16	28619132	A	C	0.132501	0.0238	2.65399e-08
rs4788080	0.129896	7.42911	0.0513719	4.88141	4.37878e-06	0.000874382	0.000874382	3.72297e-08	1.31398e-05	16	28619178	T	C	0.129896	0.0236	3.72297e-08
rs4788081	0.129904	7.42713	0.0514124	4.8882	4.39668e-06	0.000862388	0.000862388	3.73999e-08	1.2936e-05	16	28619179	C	T	0.129904	0.0236	3.73999e-08
rs4788083	0.1384	8.55549	0.0550448	5.61363	8.6577e-07	0.000200209	0.000200209	2.78298e-09	2.43428e-06	16	28619180	G	A	0.1384	0.0233	2.78298e-09
rs4788084	0.142402	9.03161	0.0549607	5.59841	3.67933e-07	0.000206055	0.000206055	9.29801e-10	2.5211e-06	16	28619911	T	C	0.142402	0.0233	9.29801e-10
rs4788085	0.139297	8.6319	0.0549436	5.59423	7.70302e-07	0.000207661	0.000207661	2.334e-09	2.54548e-06	16	28619920	G	A	0.139297	0.0233	2.334e-09
rs4788095	0.137803	8.36091	0.0585814	6.13791	1.07379e-06	7.36563e-05	7.36563e-05	4.35602e-09	7.27931e-07	16	28626966	C	T	0.137803	0.0235	4.35602e-09
rs4788099	0.137505	8.33404	0.0595176	6.31385	1.09117e-06	5.28856e-05	5.28856e-05	4.63404e-09	4.85456e-07	16	28627004	G	A	0.137505	0.0235	4.63404e-09
rs4788100	0.145003	8.66595	0.0593075	6.27272	7.38776e-07	5.75468e-05	5.75468e-05	2.15799e-09	5.33679e-07	16	28627063	C	T	0.145003	0.0242	2.15799e-09
rs4788101	0.143996	8.69529	0.0595108	6.31262	7.1161e-07	5.3025e-05	5.3025e-05	2.01702e-09	4.86833e-07	16	28629300	T	C	0.143996	0.024	2.01702e-09
rs4788102	0.143598	8.64762	0.0596098	6.33054	7.55747e-07	5.1046e-05	5.1046e-05	2.25102e-09	4.67154e-07	16	28631360	A	G	0.143598	0.024	2.25102e-09
rs480400	0.113897	6.20782	0.047496	4.25544	5.42804e-05	0.00272058	0.00272058	6.19698e-07	5.55341e-05	16	28631530	G	A	0.113897	0.0228	6.19698e-07
rs55719896	0.137603	8.34467	0.0590596	6.23034	1.08429e-06	6.23498e-05	6.23498e-05	4.52199e-09	5.88383e-07	16	28631585	A	G	0.137603	0.0235	4.52199e-09
rs55792032	0.133303	7.82536	0.0524417	5.12912	2.03328e-06	0.000530629	0.000530629	1.495e-08	7.42814e-06	16	28631759	G	A	0.133303	0.0235	1.495e-08
rs55830740	0.137603	8.34352	0.0595199	6.31429	1.08504e-06	5.28358e-05	5.28358e-05	4.53398e-09	4.84965e-07	16	28632021	C	G	0.137603	0.0235	4.53398e-09
rs55991577	0.138004	8.39631	0.0595224	6.3144	1.0509e-06	5.28233e-05	5.28233e-05	4.01504e-09	4.84842e-07	16	28632288	T	C	0.138004	0.0235	4.01504e-09
rs56040780	0.137699	8.31939	0.0593485	6.27883	1.10064e-06	5.68544e-05	5.68544e-05	4.79303e-09	5.26223e-07	16	28641179	T	C	0.137699	0.0235	4.79303e-09
rs56091264	0.143397	7.13359	0.0554325	5.55917	7.88624e-06	0.000222046	0.000222046	7.35208e-08	2.7595e-06	16	28649651	G	A	0.143397	0.0266	7.35208e-08
rs56169261	0.141899	6.52288	0.0504111	4.66468	2.83766e-05	0.00134677	0.00134677	2.99999e-07	2.16431e-05	16	28649787	A	G	0.141899	0.0277	2.99999e-07
rs56186137	0.1394	8.47939	0.058699	6.16012	9.61983e-07	7.09161e-05	7.09161e-05	3.31597e-09	6.9164e-07	16	28653523	G	A	0.1394	0.0236	3.31597e-09
rs56209193	0.130502	7.51899	0.0522388	5.09402	3.63555e-06	0.000572371	0.000572371	3.02698e-08	8.05341e-06	16	28823097	T	C	0.130502	0.0235	3.02698e-08
rs56272201	0.129096	7.32386	0.0491107	4.53497	5.43513e-06	0.0017259	0.0017259	4.74395e-08	2.91763e-05	16	28824685	G	A	0.129096	0.0236	4.74395e-08
rs56305122	0.148799	7.82045	0.0554655	5.56523	2.04624e-06	0.000219342	0.000219342	1.51199e-08	2.72126e-06	16	28825100	T	C	0.148799	0.0263	1.51199e-08
rs56358680	0.137998	8.39675	0.0595137	6.31285	1.05061e-06	5.29989e-05	5.29989e-05	4.01098e-09	4.86575e-07	16	28825420	G	A	0.137998	0.0235	4.01098e-09
rs56396270	0.129	7.34989	0.049093	4.53214	5.13367e-06	0.00173526	0.00173526	4.46797e-08	2.9367e-05	16	28825605	T	C	0.129	0.0236	4.46797e-08
rs56404918	0.137597	8.3439	0.0595198	6.31426	1.08479e-06	5.28391e-05	5.28391e-05	4.53002e-09	4.84998e-07	16	28825777	G	T	0.137597	0.0235	4.53002e-09
rs61737565	0.137499	8.3347	0.0595192	6.31415	1.09074e-06	5.28516e-05	5.28516e-05	4.62701e-09	4.85121e-07	16	28825866	C	G	0.137499	0.0235	4.62701e-09
rs62031560	0.1364	7.99396	0.0528191	5.19246	1.58447e-06	0.000467417	0.000467417	1.014e-08	6.42007e-06	16	28825953	A	T	0.1364	0.0238	1.014e-08
rs62031562	0.135797	7.91257	0.0494908	4.5866	1.80181e-06	0.0015552	0.0015552	1.22301e-08	2.5906e-05	16	28826307	T	A	0.135797	0.0238	1.22301e-08
rs62031607	0.146206	8.51385	0.0476545	4.29429	9.22246e-07	0.00253787	0.00253787	3.06302e-09	5.0782e-05	16	28827498	T	A	0.146206	0.0247	3.06302e-09
rs62034319	0.138998	8.57659	0.0549794	5.60123	8.37153e-07	0.000204972	0.000204972	2.651e-09	2.50478e-06	16	28828834	G	T	0.138998	0.0234	2.651e-09
rs62034321	0.141196	8.81446	0.0550472	5.61429	5.64611e-07	0.000199955	0.000199955	1.53299e-09	2.43058e-06	16	28831359	T	C	0.141196	0.0234	1.53299e-09
rs62034322	0.133403	7.75449	0.053005	5.23018	2.27631e-06	0.00043179	0.00043179	1.75999e-08	5.886e-06	16	28832382	A	G	0.133403	0.0237	1.75999e-08
rs62034323	0.139597	8.65014	0.0551058	5.62387	7.53414e-07	0.000196275	0.000196275	2.238e-09	2.37755e-06	16	28833097	T	C	0.139597	0.0233	2.238e-09
rs62034324	0.137803	8.38966	0.0550455	5.61398	1.0552e-06	0.000200075	0.000200075	4.07699e-09	2.43232e-06	16	28833299	C	T	0.137803	0.0234	4.07699e-09
rs62034325	0.133703	7.78675	0.0534138	5.30163	2.13519e-06	0.00037242	0.00037242	1.63399e-08	4.9931e-06	16	28836205	G	A	0.133703	0.0237	1.63399e-08
rs62034350	0.129801	7.43203	0.0490814	4.53015	4.35237e-06	0.00174184	0.00174184	3.69803e-08	2.95019e-05	16	28837203	G	A	0.129801	0.0236	3.69803e-08
rs62034351	0.127099	7.11176	0.0491031	4.53374	8.28303e-06	0.00172997	0.00172997	7.73108e-08	2.9259e-05	16	28837515	A	G	0.127099	0.0237	7.73108e-08
rs62034355	0.129097	7.32294	0.0491104	4.53493	5.44578e-06	0.00172604	0.00172604	4.75401e-08	2.9179e-05	16	28837906	C	G	0.129097	0.0236	4.75401e-08
rs62034358	0.129799	7.43759	0.0490985	4.53304	4.30209e-06	0.00173228	0.00173228	3.65098e-08	2.93062e-05	16	28839392	T	G	0.129799	0.0236	3.65098e-08
rs62034359	0.131598	7.55925	0.0491487	4.54121	3.32756e-06	0.00170527	0.00170527	2.75899e-08	2.87601e-05	16	28839425	T	C	0.131598	0.0237	2.75899e-08
rs62036613	0.142405	8.57284	0.0590179	6.21871	8.42239e-07	6.36875e-05	6.36875e-05	2.67399e-09	6.04352e-07	16	28839735	G	A	0.142405	0.0239	2.67399e-09
rs62036614	0.140401	8.4593	0.0590601	6.22605	9.8447e-07	6.2836e-05	6.2836e-05	3.47296e-09	5.94224e-07	16	28839930	C	T	0.140401	0.0238	3.47296e-09
rs62036616	0.140102	8.48505	0.0591174	6.23878	9.55648e-07	6.13933e-05	6.13933e-05	3.27303e-09	5.77059e-07	16	28840381	G	A	0.140102	0.0237	3.27303e-09
rs62036617	0.139503	8.48919	0.0587087	6.16106	9.51014e-07	7.08001e-05	7.08001e-05	3.24198e-09	6.90144e-07	16	28841777	C	T	0.139503	0.0236	3.24198e-09
rs62036618	0.149103	7.8791	0.0587001	6.16032	1.89144e-06	7.08914e-05	7.08914e-05	1.32099e-08	6.91321e-07	16	28843025	C	A	0.149103	0.0262	1.32099e-08
rs62036620	0.1377	8.34371	0.0585814	6.13789	1.08491e-06	7.36588e-05	7.36588e-05	4.532e-09	7.27964e-07	16	28843118	G	A	0.1377	0.0235	4.532e-09
rs62036621	0.137699	8.34544	0.0585814	6.13789	1.0838e-06	7.36588e-05	7.36588e-05	4.51398e-09	7.27964e-07	16	28844284	A	C	0.137699	0.0235	4.51398e-09
rs62036622	0.1384	8.38605	0.0589931	6.21514	1.05753e-06	6.41279e-05	6.41279e-05	4.11102e-09	6.0934e-07	16	28844365	G	T	0.1384	0.0235	4.11102e-09
rs62036623	0.137998	8.33913	0.0599339	6.3931	1.08788e-06	4.5526e-05	4.5526e-05	4.58005e-09	4.04483e-07	16	28845251	G	C	0.137998	0.0235	4.58005e-09
rs62036624	0.136897	8.28659	0.0595178	6.3139	1.12127e-06	5.28799e-05	5.28799e-05	5.16904e-09	4.854e-07	16	28846840	T	G	0.136897	0.0234	5.16904e-09
rs62036626	0.137597	8.35773	0.0595028	6.31096	1.07585e-06	5.32131e-05	5.32131e-05	4.38803e-09	4.88697e-07	16	28846866	G	A	0.137597	0.0235	4.38803e-09
rs62036657	0.137603	8.35655	0.0594775	6.30468	1.07661e-06	5.39248e-05	5.39248e-05	4.39997e-09	4.95815e-07	16	28847149	A	G	0.137603	0.0235	4.39997e-09
rs62036658	0.142001	8.68089	0.0589733	6.23391	7.24943e-07	6.19452e-05	6.19452e-05	2.08502e-09	5.83566e-07	16	28847246	G	T	0.142001	0.0237	2.08502e-09
rs62037363	0.145199	8.81502	0.0595285	6.31213	5.63882e-07	5.30806e-05	5.30806e-05	1.53102e-09	4.87383e-07	16	28848668	C	T	0.145199	0.024	1.53102e-09
rs62037364	0.138901	8.07738	0.0591017	6.22697	1.38198e-06	6.27317e-05	6.27317e-05	8.36797e-09	5.92966e-07	16	28848818	A	G	0.138901	0.0241	8.36797e-09
rs62037365	0.144402	8.7366	0.0595998	6.32958	6.65967e-07	5.11307e-05	5.11307e-05	1.834e-09	4.68188e-07	16	28850371	G	C	0.144402	0.024	1.834e-09
rs62037366	0.144698	8.70465	0.0600134	6.40845	7.02944e-07	4.41716e-05	4.41716e-05	1.97401e-09	3.90436e-07	16	28853996	A	C	0.144698	0.0241	1.97401e-09
rs62037367	0.143997	8.69659	0.0595067	6.31161	7.10406e-07	5.31394e-05	5.31394e-05	2.01099e-09	4.87966e-07	16	28854769	G	C	0.143997	0.024	2.01099e-09
rs62037369	0.144403	8.66454	0.0599911	6.40442	7.40081e-07	4.45272e-05	4.45272e-05	2.16501e-09	3.94076e-07	16	28855522	T	C	0.144403	0.0241	2.16501e-09
rs62037371	0.143797	8.67448	0.0595723	6.32461	7.30878e-07	5.16662e-05	5.16662e-05	2.11602e-09	4.73576e-07	16	28855727	A	C	0.143797	0.024	2.11602e-09
rs6498089	-0.142901	8.09914	-0.0481259	4.37494	1.33415e-06	0.00224219	0.00224219	7.95903e-09	4.21755e-05	16	28857645	T	C	-0.142901	0.0248	7.95903e-09
rs6498091	0.144795	8.4201	0.0553287	5.54757	1.02835e-06	0.000227222	0.000227222	3.80102e-09	2.8342e-06	16	28859802	G	T	0.144795	0.0246	3.80102e-09
rs6565229	0.143997	8.69854	0.0595574	6.32132	7.08601e-07	5.20391e-05	5.20391e-05	2.00198e-09	4.77178e-07	16	28860183	C	T	0.143997	0.024	2.00198e-09
rs6565259	0.1246	6.29286	0.0630593	6.90016	4.53169e-05	1.61859e-05	4.53169e-05	5.09495e-07	1.25846e-07	16	28860237	C	T	0.1246	0.0248	5.09495e-07
rs6565300	-0.104801	3.97428	-0.0478865	3.97195	0.00449059	0.00469565	0.00469565	0.000106101	0.000106672	16	28861734	C	A	-0.104801	0.027	0.000106101
rs6839	0.145003	7.66514	0.0538017	5.28463	2.71044e-06	0.000385768	0.000385768	2.16202e-08	5.19242e-06	16	28861881	C	T	0.145003	0.0259	2.16202e-08
rs710410	0.129505	6.81304	0.0495417	4.60467	1.573e-05	0.00149574	0.00149574	1.53801e-07	2.48502e-05	16	28864673	G	A	0.129505	0.0247	1.53801e-07
rs7140	-0.104605	3.94233	-0.0477999	3.96068	0.00475899	0.00479151	0.00479151	0.000114201	0.000109476	16	28865042	A	C	-0.104605	0.0271	0.000114201
rs7184597	-0.118201	5.14942	-0.0617907	6.44099	0.000440395	4.13852e-05	0.000440395	7.08892e-06	3.62251e-07	16	28865892	C	T	-0.118201	0.0263	7.08892e-06
rs7186573	0.131305	7.58253	0.0520859	5.05938	3.16939e-06	0.000613566	0.000613566	2.61499e-08	8.72208e-06	16	28865916	C	T	0.131305	0.0236	2.61499e-08
rs7187333	0.145796	8.82275	0.0599387	6.394	5.54554e-07	4.54465e-05	4.54465e-05	1.50401e-09	4.03645e-07	16	28867061	A	G	0.145796	0.0241	1.50401e-09
rs7187575	-0.104306	3.94654	-0.0478276	3.96415	0.00472362	0.004762	0.004762	0.000113099	0.000108605	16	28867804	T	C	-0.104306	0.027	0.000113099
rs7187604	0.131602	7.52564	0.0490862	4.53104	3.58468e-06	0.0017389	0.0017389	2.98099e-08	2.94415e-05	16	28868695	G	A	0.131602	0.0237	2.98099e-08
rs7187776	0.140401	8.61943	0.0574466	5.98072	7.81848e-07	9.93811e-05	9.93811e-05	2.40198e-09	1.04539e-06	16	28868962	G	A	0.140401	0.0235	2.40198e-09
rs7188071	-0.1313	6.73306	-0.0573348	5.78673	1.8556e-05	0.000143053	0.000143053	1.84901e-07	1.63407e-06	16	28870596	C	T	-0.1313	0.0252	1.84901e-07
rs7189927	-0.131896	6.81389	-0.0572794	5.77583	1.57007e-05	0.00014627	0.00014627	1.53501e-07	1.6756e-06	16	28870962	C	T	-0.131896	0.0251	1.53501e-07
rs7190771	0.129703	7.2689	0.052652	5.16299	6.07163e-06	0.000495254	0.000495254	5.38394e-08	6.87084e-06	16	28871657	A	G	0.129703	0.0239	5.38394e-08
rs7191548	0.143305	8.22475	0.0559206	5.66094	1.15874e-06	0.000182036	0.000182036	5.96005e-09	2.18303e-06	16	28871853	C	T	0.143305	0.0246	5.96005e-09
rs7191618	0.141299	8.95703	0.0545793	5.53008	4.34076e-07	0.000235025	0.000235025	1.104e-09	2.95067e-06	16	28871860	G	C	0.141299	0.0232	1.104e-09
rs7192601	0.143303	7.51399	0.0494112	4.5082	3.6738e-06	0.00181441	0.00181441	3.06203e-08	3.10313e-05	16	28871989	T	C	0.143303	0.0259	3.06203e-08
rs7193402	0.129005	7.34563	0.0490967	4.53276	5.18301e-06	0.00173321	0.00173321	4.51201e-08	2.93251e-05	16	28872354	C	T	0.129005	0.0236	4.51201e-08
rs7193733	0.143801	8.67325	0.0595456	6.31905	7.32017e-07	5.22963e-05	5.22963e-05	2.12202e-09	4.79678e-07	16	28872598	G	A	0.143801	0.024	2.12202e-09
rs7198606	0.143997	8.69659	0.0594648	6.30417	7.10406e-07	5.39826e-05	5.39826e-05	2.01099e-09	4.96398e-07	16	28873398	G	T	0.143997	0.024	2.01099e-09
rs7202948	0.139301	8.72862	0.0545929	5.53207	6.76355e-07	0.000234137	0.000234137	1.86801e-09	2.93718e-06	16	28874547	A	T	0.139301	0.0232	1.86801e-09
rs7205323	0.145104	8.81502	0.0595174	6.31349	5.63882e-07	5.29264e-05	5.29264e-05	1.53102e-09	4.85859e-07	16	28875122	T	C	0.145104	0.024	1.53102e-09
rs7206214	-0.131204	6.68677	-0.0579093	5.8896	2.05498e-05	0.000118271	0.000118271	2.05698e-07	1.28944e-06	16	28875204	G	A	-0.131204	0.0253	2.05698e-07
rs72793809	0.137804	8.35232	0.0583581	6.08811	1.07935e-06	8.0802e-05	8.0802e-05	4.44304e-09	8.16376e-07	16	28875482	T	C	0.137804	0.0235	4.44304e-09
rs72793811	0.1381	8.34285	0.0602977	6.46194	1.08547e-06	3.99138e-05	3.99138e-05	4.54098e-09	3.45191e-07	16	28879484	A	G	0.1381	0.0235	4.54098e-09
rs72793812	0.137505	8.23605	0.0590127	6.21887	1.15189e-06	6.36677e-05	6.36677e-05	5.80698e-09	6.04129e-07	16	28881202	G	A	0.137505	0.0236	5.80698e-09
rs72793818	0.144299	8.65896	0.0596368	6.33418	7.45248e-07	5.07248e-05	5.07248e-05	2.19301e-09	4.63255e-07	16	28882424	A	G	0.144299	0.0241	2.19301e-09
rs7359397	0.144403	8.66374	0.0600186	6.41044	7.40822e-07	4.3996e-05	4.3996e-05	2.169e-09	3.88651e-07	16	28883241	T	C	0.144403	0.0241	2.169e-09
rs743590	0.137403	8.11708	0.0527801	5.18318	1.30506e-06	0.000476183	0.000476183	7.63695e-09	6.55873e-06	16	28883841	A	G	0.137403	0.0238	7.63695e-09
rs74459546	0.154796	9.1181	0.0560389	5.66911	3.08171e-07	0.000178898	0.000178898	7.61904e-10	2.14235e-06	16	28885659	T	C	0.154796	0.0252	7.61904e-10
rs74752114	0.145701	7.75252	0.0554862	5.56924	2.28567e-06	0.000217553	0.000217553	1.76799e-08	2.69625e-06	16	28885931	A	G	0.145701	0.0259	1.76799e-08
rs7498555	0.142497	8.4269	0.0600136	6.40473	1.02074e-06	4.44998e-05	4.44998e-05	3.74197e-09	3.93795e-07	16	28889486	C	T	0.142497	0.0242	3.74197e-09
rs7498603	0.143997	8.69572	0.0595768	6.3255	7.11212e-07	5.15654e-05	5.15654e-05	2.01502e-09	4.72607e-07	16	28890131	C	T	0.143997	0.024	2.01502e-09
rs7498665	0.143997	8.69572	0.059601	6.32999	7.11212e-07	5.10946e-05	5.10946e-05	2.01502e-09	4.67746e-07	16	28891465	G	A	0.143997	0.024	2.01502e-09
rs7499337	0.144698	8.70465	0.0600081	6.40756	7.02944e-07	4.42501e-05	4.42501e-05	1.97401e-09	3.91237e-07	16	28893137	C	G	0.144698	0.0241	1.97401e-09
rs7500321	-0.108599	4.26408	-0.0480061	4.00266	0.00249612	0.00443439	0.00443439	5.44402e-05	9.93894e-05	16	28893532	A	G	-0.108599	0.0269	5.44402e-05
rs7501203	-0.104705	3.80995	-0.0440605	3.70238	0.00610545	0.0078567	0.0078567	0.000154899	0.000198436	16	28893571	T	C	-0.104705	0.0277	0.000154899
rs75301646	0.152197	8.83535	0.0561598	5.69263	5.43237e-07	0.000170832	0.000170832	1.461e-09	2.02941e-06	16	28895130	A	G	0.152197	0.0252	1.461e-09
rs75539558	0.133794	7.90136	0.0524204	5.12546	1.83192e-06	0.000534981	0.000534981	1.25499e-08	7.491e-06	16	28896015	G	C	0.133794	0.0235	1.25499e-08
rs762633	0.135098	7.83239	0.0495485	4.60258	2.01472e-06	0.00150236	0.00150236	1.47099e-08	2.49701e-05	16	28897452	C	T	0.135098	0.0239	1.47099e-08
rs762634	0.1311	7.36321	0.0483932	4.40565	4.97941e-06	0.00213839	0.00213839	4.33301e-08	3.92961e-05	16	28898793	C	T	0.1311	0.0239	4.33301e-08
rs78613234	0.136897	8.28383	0.0595749	6.32406	1.12294e-06	5.17285e-05	5.17285e-05	5.202e-09	4.74176e-07	16	28899411	C	T	0.136897	0.0234	5.202e-09
rs79039694	0.137899	6.54914	0.0552725	5.53175	2.69221e-05	0.00023428	0.00023428	2.82397e-07	2.93934e-06	16	28906084	A	G	0.137899	0.0268	2.82397e-07
rs79533802	0.143305	7.08281	0.0550687	5.49863	8.80923e-06	0.000249057	0.000249057	8.26399e-08	3.17227e-06	16	28911309	C	T	0.143305	0.0267	8.26399e-08
rs8045689	-0.104905	4.00004	-0.0477256	3.95024	0.0042742	0.00489357	0.00489357	9.99908e-05	0.00011214	16	28913787	T	C	-0.104905	0.027	9.99908e-05
rs8046271	0.141195	8.88107	0.0547263	5.53634	5.02173e-07	0.000232232	0.000232232	1.31501e-09	2.90844e-06	16	28915217	C	T	0.141195	0.0233	1.31501e-09
rs8046545	-0.134194	7.01287	-0.0576257	5.85894	1.02653e-05	0.00012561	0.00012561	9.70801e-08	1.38376e-06	16	28915527	A	G	-0.134194	0.0252	9.70801e-08
rs8049439	0.138894	8.50878	0.0575103	5.99383	9.29087e-07	9.67028e-05	9.67028e-05	3.09899e-09	1.01431e-06	16	28917644	C	T	0.138894	0.0234	3.09899e-09
rs8049739	-0.140596	7.87582	-0.0472765	4.23514	1.9001e-06	0.0028267	0.0028267	1.33101e-08	5.81916e-05	16	28919341	C	G	-0.140596	0.0247	1.33101e-08
rs8055138	0.143303	8.61083	0.0595702	6.32416	7.90714e-07	5.17172e-05	5.17172e-05	2.45002e-09	4.74067e-07	16	28921809	T	C	0.143303	0.024	2.45002e-09
rs8055982	0.143997	8.69551	0.0580745	6.05137	7.11406e-07	8.68206e-05	8.68206e-05	2.016e-09	8.88444e-07	16	28922149	C	A	0.143997	0.024	2.016e-09
rs8056890	0.131896	6.93892	0.0620712	6.68084	1.20021e-05	2.56782e-05	2.56782e-05	1.15101e-07	2.08526e-07	16	28922743	A	G	0.131896	0.0249	1.15101e-07
rs8060365	-0.127799	6.35902	-0.0601875	6.33806	3.96145e-05	5.03825e-05	5.03825e-05	4.37502e-07	4.59135e-07	16	28925978	A	C	-0.127799	0.0253	4.37502e-07
rs8061590	0.141898	8.4096	0.0595343	6.31702	1.0401e-06	5.25264e-05	5.25264e-05	3.89404e-09	4.81926e-07	16	28927818	G	A	0.141898	0.0241	3.89404e-09
rs8062405	0.1359	8.16839	0.0607936	6.57062	1.22188e-06	3.24197e-05	3.24197e-05	6.78594e-09	2.6877e-07	16	28952638	G	A	0.1359	0.0235	6.78594e-09
rs865719	0.160404	6.33059	0.0569953	5.82331	4.16426e-05	0.00013414	0.00013414	4.671e-07	1.50207e-06	16	28973268	G	A	0.160404	0.0318	4.671e-07
rs9282862	0.1455	6.99097	0.0557568	5.61837	1.0764e-05	0.000198388	0.000198388	1.02101e-07	2.40785e-06	16	28977020	C	T	0.1455	0.0273	1.02101e-07
rs9708958	-0.118396	5.14825	-0.0618055	6.44137	0.000441298	4.13586e-05	0.000441298	7.10804e-06	3.61935e-07	16	28983936	G	A	-0.118396	0.0264	7.10804e-06
rs9926245	0.139197	8.72056	0.0545744	5.52869	6.86847e-07	0.000235645	0.000235645	1.90301e-09	2.96012e-06	16	28988269	A	T	0.139197	0.0232	1.90301e-09
rs9931989	-0.1293	6.62342	-0.059125	6.14334	2.3348e-05	7.29864e-05	7.29864e-05	2.38002e-07	7.18886e-07	16	28990101	C	G	-0.1293	0.025	2.38002e-07
rs9972693	0.137803	8.33536	0.0593876	6.28722	1.09031e-06	5.59036e-05	5.59036e-05	4.61998e-09	5.16155e-07	16	28993049	G	A	0.137803	0.0235	4.61998e-09
rs9972768	0.137803	8.33517	0.0594742	6.30583	1.09044e-06	5.37945e-05	5.37945e-05	4.622e-09	4.94504e-07	16	28995757	C	A	0.137803	0.0235	4.622e-09
rs12939565	0.106895	4.68069	0.0446504	3.87655	0.00110901	0.00564201	0.00564201	2.08598e-05	0.000132877	17	38038389	T	A	0.106895	0.0251	2.08598e-05
rs11875687	0.194605	9.6434	0.0582221	3.84329	1.03978e-07	0.0059943	0.0059943	2.273e-10	0.000143453	18	12775821	C	T	0.194605	0.0307	2.273e-10
rs12967678	0.267803	13.605	0.0856171	5.87247	3.53194e-08	0.000122371	0.000122371	2.48313e-14	1.34131e-06	18	12777325	A	G	0.267803	0.0351	2.48313e-14
rs16939895	0.1949	9.80025	0.0554784	3.59902	8.21284e-08	0.00961917	0.00961917	1.58398e-10	0.000251756	18	12782849	A	G	0.1949	0.0305	1.58398e-10
rs2847259	-0.0935996	3.6749	-0.0550618	4.80787	0.0078762	0.00101044	0.0078762	0.000211398	1.55643e-05	18	12797694	C	A	-0.0935996	0.0253	0.000211398
rs2847297	0.0934978	3.95156	0.0474906	3.98093	0.00468145	0.00461925	0.00468145	0.0001118	0.000104489	18	12805388	G	A	0.0934978	0.0242	0.0001118
rs34846641	0.188006	9.14297	0.058046	3.81843	2.92364e-07	0.00629585	0.00629585	7.19499e-10	0.000151904	18	12818922	G	A	0.188006	0.0305	7.19499e-10
rs482160	-0.1956	9.88306	-0.0555883	3.61173	7.81113e-08	0.00937547	0.00937547	1.309e-10	0.000244495	18	12821903	G	A	-0.1956	0.0304	1.309e-10
rs484020	-0.193099	9.64995	-0.0555638	3.60832	1.02377e-07	0.00944084	0.00944084	2.23898e-10	0.000246422	18	12823056	A	G	-0.193099	0.0304	2.23898e-10
rs487273	-0.197202	9.89929	-0.0578413	3.79816	7.63772e-08	0.00654174	0.00654174	1.26099e-10	0.000159162	18	12823402	G	T	-0.197202	0.0307	1.26099e-10
rs514000	-0.193803	9.72102	-0.0555861	3.61151	8.96467e-08	0.00937969	0.00937969	1.90099e-10	0.000244619	18	12826385	T	C	-0.193803	0.0304	1.90099e-10
rs515151	-0.195297	9.82391	-0.0578491	3.79894	8.14822e-08	0.0065323	0.0065323	1.5e-10	0.000158877	18	12843137	C	G	-0.195297	0.0305	1.5e-10
rs534911	-0.193002	9.6484	-0.0555876	3.61161	1.02756e-07	0.00937779	0.00937779	2.24698e-10	0.000244563	18	12847136	A	G	-0.193002	0.0304	2.24698e-10
rs547268	-0.198	10.1207	-0.0554799	3.59936	5.00612e-08	0.00961265	0.00961265	7.57356e-11	0.000251559	18	12850211	T	G	-0.198	0.0304	7.57356e-11
rs579052	-0.1956	9.74642	-0.0578505	3.79912	8.51706e-08	0.00653011	0.00653011	1.793e-10	0.000158811	18	12853458	C	T	-0.1956	0.0307	1.793e-10
rs612058	-0.197202	9.91045	-0.0578517	3.79941	7.51848e-08	0.00652659	0.00652659	1.22899e-10	0.000158705	18	12854072	C	T	-0.197202	0.0306	1.22899e-10
rs6505765	0.094003	3.90658	0.0467876	3.84983	0.0051019	0.00591497	0.00591497	0.000124	0.000141309	18	12855440	G	C	0.094003	0.0245	0.000124
rs657555	-0.195395	9.87976	-0.0577011	3.78239	7.84638e-08	0.00673305	0.00673305	1.31899e-10	0.000165048	18	12855646	T	C	-0.195395	0.0304	1.31899e-10
rs658158	-0.1962	10.0515	-0.0555023	3.60174	5.80293e-08	0.00956701	0.00956701	8.88178e-11	0.000250184	18	12857335	G	T	-0.1962	0.0303	8.88178e-11
rs7234029	0.197001	9.93107	0.0580369	3.81728	7.29816e-08	0.00630981	0.00630981	1.17201e-10	0.000152307	18	12858610	G	A	0.197001	0.0306	1.17201e-10
rs7237497	-0.215103	11.7665	-0.061967	3.72425	3.53194e-08	0.00750895	0.00750895	1.71199e-12	0.00018869	18	12860934	C	T	-0.215103	0.0305	1.71199e-12
rs7241016	0.197598	9.95039	0.0578825	3.79933	7.09174e-08	0.00652755	0.00652755	1.12101e-10	0.000158734	18	12868506	G	A	0.197598	0.0306	1.12101e-10
rs80262450	0.283102	14.9658	0.0838177	5.7267	3.53194e-08	0.000160774	0.000160774	1.08193e-15	1.87629e-06	18	12875975	A	G	0.283102	0.0353	1.08193e-15
rs8083786	0.197695	9.95861	0.0580779	3.82192	7.00391e-08	0.00625351	0.00625351	1.09999e-10	0.000150688	18	12877060	G	A	0.197695	0.0306	1.09999e-10
rs8091566	-0.195504	10.002	-0.0563015	3.69905	6.45113e-08	0.00790964	0.00790964	9.95405e-11	0.000199963	18	12880206	A	G	-0.195504	0.0302	9.95405e-11
rs9959425	0.191705	9.41999	0.0579336	3.80689	1.6808e-07	0.00643586	0.00643586	3.80198e-10	0.000155995	18	12881361	C	T	0.191705	0.0306	3.80198e-10
rs10416073	-0.231501	5.39137	0.106056	3.92693	0.000270517	0.0051303	0.0051303	4.06097e-06	0.000118323	19	10408439	C	A	-0.231501	0.0502	4.06097e-06
rs10418435	-0.228601	4.89894	0.117772	4.61121	0.000711977	0.0014795	0.0014795	1.262e-05	2.44788e-05	19	10412409	C	A	-0.228601	0.0523	1.262e-05
rs10426276	-0.212303	4.56655	0.101128	4.20266	0.00138457	0.00299648	0.00299648	2.713e-05	6.27105e-05	19	10416444	C	G	-0.212303	0.0506	2.713e-05
rs11085735	-0.1711	3.81701	0.11014	4.64622	0.00601992	0.0013926	0.00601992	0.000152402	2.25829e-05	19	10420982	C	A	-0.1711	0.0452	0.000152402
rs11490554	-0.191397	3.99482	0.098529	4.00774	0.00431805	0.00439118	0.00439118	0.0001012	9.82336e-05	19	10422972	C	T	-0.191397	0.0492	0.0001012
rs118115488	0.207396	5.31623	-0.119844	5.55778	0.000318279	0.000222666	0.000318279	4.82803e-06	2.76834e-06	19	10426512	T	C	0.207396	0.0454	4.82803e-06
rs12720356	0.206102	6.54182	-0.119747	7.40176	2.72744e-05	7.81666e-06	2.72744e-05	2.87197e-07	3.96497e-08	19	10427721	C	A	0.206102	0.0402	2.87197e-07
rs140735577	0.184303	4.31042	-0.115246	5.37321	0.00229401	0.000319003	0.00229401	4.89305e-05	4.23438e-06	19	10463118	A	G	0.184303	0.0454	4.89305e-05
rs142770866	0.250899	7.87976	-0.118106	7.06427	1.8897e-06	1.14909e-05	1.14909e-05	1.31899e-08	8.62442e-08	19	10469975	A	G	0.250899	0.0441	1.31899e-08
rs144309607	-0.437808	6.9594	-0.261281	11.8552	1.14828e-05	1.23051e-08	1.14828e-05	1.09799e-07	1.39573e-12	19	10491005	T	C	-0.437808	0.0824	1.09799e-07
rs1465702	-0.212002	4.70465	0.101945	4.2637	0.00106058	0.00267741	0.00267741	1.97401e-05	5.44879e-05	19	10492274	C	T	-0.212002	0.0497	1.97401e-05
rs146795181	0.232698	3.60345	-0.136922	5.77953	0.00899029	0.000145178	0.00899029	0.000249201	1.66138e-06	19	10525372	A	G	0.232698	0.0635	0.000249201
rs1560712	-0.211301	4.6457	0.102151	4.27827	0.0011875	0.00260125	0.00260125	2.261e-05	5.26902e-05	19	10556897	C	G	-0.211301	0.0499	2.261e-05
rs192560669	0.1975	4.94424	-0.114144	4.45985	0.000650929	0.00196818	0.00196818	1.137e-05	3.46857e-05	19	10562802	C	A	0.1975	0.045	1.137e-05
rs1968445	-0.2152	4.86646	0.102064	4.27216	0.00075734	0.00263318	0.00263318	1.36e-05	5.34367e-05	19	10573816	G	C	-0.2152	0.0495	1.36e-05
rs2011172	-0.1968	4.12344	0.118701	4.76737	0.00333405	0.0011029	0.00333405	7.52593e-05	1.70856e-05	19	10590508	C	T	-0.1968	0.0497	7.52593e-05
rs2043306	-0.215994	4.57203	0.101549	4.22642	0.00137092	0.00287228	0.00287228	2.67898e-05	5.93718e-05	19	10602180	A	T	-0.215994	0.0514	2.67898e-05
rs2304257	0.224695	6.02283	-0.118081	7.12239	8.03788e-05	1.04344e-05	8.03788e-05	9.4879e-07	7.54414e-08	19	10625796	G	C	0.224695	0.0458	9.4879e-07
rs34536443	-0.436507	6.48228	-0.320331	17.0277	3.1077e-05	1.23051e-08	3.1077e-05	3.29397e-07	9.3821e-18	19	10626375	C	G	-0.436507	0.0855	3.29397e-07
rs35452057	-0.173401	7.55222	-0.0660173	3.84604	3.38134e-06	0.00596096	0.00596096	2.80401e-08	0.000142548	19	10628041	A	G	-0.173401	0.0312	2.80401e-08
rs4024546	-0.2126	4.56591	0.101137	4.20329	0.00138616	0.00299318	0.00299318	2.717e-05	6.26196e-05	19	10634264	C	T	-0.2126	0.0507	2.717e-05
rs4804138	-0.2115	4.65014	0.102151	4.27826	0.00117645	0.0026013	0.0026013	2.238e-05	5.26914e-05	19	10635838	C	T	-0.2115	0.0499	2.238e-05
rs6511702	-0.205697	4.20246	0.0961818	3.80748	0.00283656	0.00642869	0.00642869	6.27393e-05	0.000155783	19	10645430	T	C	-0.205697	0.0514	6.27393e-05
rs7245722	-0.197598	4.15428	0.0993374	3.99333	0.00312487	0.00451377	0.00451377	7.01003e-05	0.000101548	19	10645996	A	T	-0.197598	0.0497	7.01003e-05
rs7247198	-0.186197	4.4618	0.110319	4.69724	0.00168804	0.00126595	0.00168804	3.45303e-05	2.00798e-05	19	10662236	G	C	-0.186197	0.045	3.45303e-05
rs7253253	-0.196404	3.71965	0.103328	4.32741	0.00721887	0.00241644	0.00721887	0.0001907	4.70533e-05	19	10675084	T	G	-0.196404	0.0526	0.0001907
rs7253965	-0.220797	4.91721	0.12489	5.22631	0.000687355	0.000435445	0.000687355	1.21001e-05	5.93868e-06	19	10678632	G	A	-0.220797	0.0505	1.21001e-05
rs7256518	-0.212896	4.5271	0.112542	4.13801	0.0014966	0.00339554	0.00339554	2.97098e-05	7.27763e-05	19	10679240	A	G	-0.212896	0.051	2.97098e-05
rs73510898	0.188701	5.2648	-0.11206	6.70489	0.000353446	2.44672e-05	0.000353446	5.43501e-06	1.97292e-07	19	10680734	A	G	0.188701	0.0415	5.43501e-06
rs74908652	0.127004	4.09794	-0.0938749	7.23565	0.00351918	9.16911e-06	0.00351918	7.98105e-05	5.81233e-08	19	10683477	C	T	0.127004	0.0322	7.98105e-05
rs74956615	-0.345495	4.24041	-0.2487	12.4356	0.00260947	1.23051e-08	0.00260947	5.74897e-05	3.66775e-13	19	10684049	A	T	-0.345495	0.0859	5.74897e-05
rs75231016	0.191	5.42794	-0.108129	6.31653	0.0002554	5.25819e-05	0.0002554	3.73302e-06	4.8247e-07	19	10685859	C	G	0.191	0.0413	3.73302e-06
rs78064630	0.206502	5.27043	-0.119131	5.49763	0.000349244	0.000249503	0.000349244	5.365e-06	3.17958e-06	19	10690557	A	G	0.206502	0.0454	5.365e-06
rs78295726	0.1265	4.07816	-0.0935359	7.16477	0.00366279	9.81108e-06	0.00366279	8.35295e-05	6.84274e-08	19	10693943	T	C	0.1265	0.0321	8.35295e-05
rs8100756	-0.204099	4.29886	0.0998808	4.03114	0.00234443	0.00419212	0.00419212	5.02505e-05	9.30808e-05	19	10698334	C	T	-0.204099	0.0503	5.02505e-05
rs8107703	-0.221096	4.69702	0.100459	4.15056	0.001076	0.00330837	0.00330837	2.009e-05	7.07034e-05	19	10701259	A	G	-0.221096	0.0519	2.009e-05
rs8111338	-0.205304	4.19675	0.093925	3.64351	0.00287072	0.00879278	0.00879278	6.35697e-05	0.000227243	19	10714058	T	G	-0.205304	0.0513	6.35697e-05
rs892080	-0.211499	4.66015	0.102064	4.27216	0.00115153	0.00263318	0.00263318	2.18701e-05	5.34367e-05	19	10782509	T	G	-0.211499	0.0498	2.18701e-05
rs11697497	-0.205205	3.65521	-0.0963968	4.16296	0.00816544	0.00322224	0.00816544	0.000221202	6.87132e-05	20	62388378	A	G	-0.205205	0.0556	0.000221202
rs12480190	-0.165004	4.74545	-0.0733298	3.65104	0.000978098	0.00867305	0.00867305	1.79701e-05	0.000223337	20	62401114	T	C	-0.165004	0.0385	1.79701e-05
rs6062549	-0.203696	3.85855	-0.0753823	3.65724	0.00557746	0.00857445	0.00857445	0.0001385	0.000220171	20	62401143	A	G	-0.203696	0.0534	0.0001385
rs6089982	-0.148303	4.96059	-0.0731024	3.98968	0.000628895	0.00454482	0.00454482	1.09499e-05	0.000102405	20	62488216	T	C	-0.148303	0.0337	1.09499e-05
rs1034329	0.166102	8.49839	0.0517834	4.44872	9.40716e-07	0.00200313	0.00200313	3.17402e-09	3.55861e-05	22	21916166	C	T	0.166102	0.028	3.17402e-09
rs11089620	0.160204	7.76904	0.0630145	6.11357	2.20717e-06	7.66593e-05	7.66593e-05	1.702e-08	7.69892e-07	22	21917450	G	C	0.160204	0.0284	1.702e-08
rs11089629	0.1657	8.51286	0.0524137	4.54831	9.23589e-07	0.00168179	0.00168179	3.07001e-09	2.82937e-05	22	21917479	G	T	0.1657	0.028	3.07001e-09
rs11089637	0.181102	8.3712	0.0547404	4.50091	1.06714e-06	0.00183852	0.00183852	4.25402e-09	3.15566e-05	22	21917626	C	T	0.181102	0.0308	4.25402e-09
rs12158299	0.164098	8.30181	0.0525367	4.5739	1.11201e-06	0.00159718	0.00159718	4.99103e-09	2.66747e-05	22	21917708	T	C	0.164098	0.0281	4.99103e-09
rs12169001	0.161396	7.22098	0.051709	4.43729	6.6623e-06	0.00203903	0.00203903	6.01201e-08	3.65351e-05	22	21917757	T	C	0.161396	0.0298	6.01201e-08
rs12484550	0.168003	8.55176	0.0629909	6.10608	8.70829e-07	7.78582e-05	7.78582e-05	2.80698e-09	7.83285e-07	22	21919671	T	C	0.168003	0.0283	2.80698e-09
rs131656	0.165599	8.17399	0.0518695	4.46139	1.2128e-06	0.00196334	0.00196334	6.699e-09	3.45629e-05	22	21920403	A	G	0.165599	0.0286	6.699e-09
rs131658	0.161602	8.02315	0.0524962	4.55726	1.51361e-06	0.0016522	0.0016522	9.48091e-09	2.77166e-05	22	21920817	G	C	0.161602	0.0282	9.48091e-09
rs131659	0.164804	7.7997	0.0527185	4.59161	2.10101e-06	0.00153863	0.00153863	1.58599e-08	2.56088e-05	22	21920903	G	A	0.164804	0.0292	1.58599e-08
rs131660	0.152601	6.83983	0.0524934	4.55656	1.48069e-05	0.00165452	0.00165452	1.44601e-07	2.77613e-05	22	21921294	A	G	0.152601	0.029	1.44601e-07
rs131664	0.162501	8.11402	0.051895	4.46545	1.31003e-06	0.00195059	0.00195059	7.69095e-09	3.42413e-05	22	21921686	A	G	0.162501	0.0281	7.69095e-09
rs131665	0.160404	7.914	0.0519313	4.46994	1.79796e-06	0.00193649	0.00193649	1.21899e-08	3.38891e-05	22	21922364	G	A	0.160404	0.0281	1.21899e-08
rs140488	0.160404	7.91471	0.051895	4.46545	1.79606e-06	0.00195059	0.00195059	1.217e-08	3.42413e-05	22	21922456	G	A	0.160404	0.0281	1.217e-08
rs140489	0.158003	7.72677	0.0525177	4.56413	2.40804e-06	0.00162949	0.00162949	1.87599e-08	2.72816e-05	22	21922904	A	G	0.158003	0.0281	1.87599e-08
rs140490	0.160102	7.91578	0.0525177	4.56413	1.79318e-06	0.00162949	0.00162949	1.214e-08	2.72816e-05	22	21923144	T	G	0.160102	0.0281	1.214e-08
rs140491	0.160204	7.90032	0.0518806	4.4633	1.83471e-06	0.00195734	0.00195734	1.258e-08	3.44112e-05	22	21925017	C	T	0.160204	0.0282	1.258e-08
rs140492	0.160497	7.95001	0.052435	4.55154	1.70123e-06	0.00167112	0.00167112	1.12199e-08	2.80841e-05	22	21927064	C	A	0.160497	0.0281	1.12199e-08
rs140498	0.160204	7.89722	0.051807	4.45224	1.84304e-06	0.00199207	0.00199207	1.26701e-08	3.52988e-05	22	21927231	A	G	0.160204	0.0281	1.26701e-08
rs140499	0.160604	7.89757	0.051812	4.45296	1.8421e-06	0.00198981	0.00198981	1.26599e-08	3.52403e-05	22	21928597	T	C	0.160604	0.0282	1.26599e-08
rs1811069	0.162095	8.01489	0.0532542	4.68389	1.53366e-06	0.00129909	0.00129909	9.66296e-09	2.07067e-05	22	21928641	G	T	0.162095	0.0283	9.66296e-09
rs181359	0.160698	7.94082	0.0519877	4.48064	1.72592e-06	0.00190289	0.00190289	1.14599e-08	3.30644e-05	22	21928916	A	G	0.160698	0.0281	1.14599e-08
rs181360	0.156104	7.53536	0.0518068	4.45221	3.51032e-06	0.00199217	0.00199217	2.91501e-08	3.53012e-05	22	21930093	G	T	0.156104	0.0281	2.91501e-08
rs181362	0.162399	8.15864	0.0528245	4.61227	1.23769e-06	0.00147687	0.00147687	6.94001e-09	2.44191e-05	22	21930777	T	C	0.162399	0.028	6.94001e-09
rs181363	0.162295	8.15064	0.0524167	4.54844	1.25066e-06	0.00168136	0.00168136	7.06903e-09	2.82852e-05	22	21932068	G	A	0.162295	0.028	7.06903e-09
rs181366	0.160902	7.97964	0.0517532	4.44341	1.62164e-06	0.0020198	0.0020198	1.048e-08	3.60238e-05	22	21932264	T	C	0.160902	0.0281	1.048e-08
rs2070512	0.167	8.6319	0.0524137	4.54831	7.70302e-07	0.00168179	0.00168179	2.334e-09	2.82937e-05	22	21933428	C	A	0.167	0.028	2.334e-09
rs2256609	0.163696	8.0961	0.0629268	6.0984	1.33908e-06	7.91163e-05	7.91163e-05	8.01493e-09	7.9726e-07	22	21933780	G	A	0.163696	0.0284	8.01493e-09
rs2266959	0.162102	7.93968	0.063474	6.22761	1.72898e-06	6.26592e-05	6.26592e-05	1.149e-08	5.92093e-07	22	21936152	T	G	0.162102	0.0284	1.149e-08
rs2266961	0.161896	7.92959	0.0629279	6.09856	1.75609e-06	7.90901e-05	7.90901e-05	1.17601e-08	7.96966e-07	22	21938224	G	C	0.161896	0.0284	1.17601e-08
rs2266963	0.167898	8.5379	0.0629056	6.09472	8.89627e-07	7.97191e-05	7.97191e-05	2.89801e-09	8.04044e-07	22	21938590	G	C	0.167898	0.0283	2.89801e-09
rs2266964	0.166196	8.55517	0.0524414	4.55241	8.66204e-07	0.00166824	0.00166824	2.78503e-09	2.80279e-05	22	21938863	G	A	0.166196	0.028	2.78503e-09
rs2283789	0.166102	8.49485	0.0517909	4.44655	9.44679e-07	0.00200994	0.00200994	3.2e-09	3.57643e-05	22	21939675	G	T	0.166102	0.028	3.2e-09
rs2283790	0.165205	8.4168	0.0517909	4.4498	1.03204e-06	0.00199974	0.00199974	3.83001e-09	3.54977e-05	22	21939687	G	A	0.165205	0.028	3.83001e-09
rs2298428	0.161702	7.85949	0.0617607	5.8525	1.9432e-06	0.000127152	0.000127152	1.38201e-08	1.40443e-06	22	21940189	T	C	0.161702	0.0285	1.38201e-08
rs2298429	0.163802	8.11577	0.0511327	4.33871	1.30719e-06	0.00237501	0.00237501	7.66002e-09	4.58448e-05	22	21940310	G	A	0.163802	0.0284	7.66002e-09
rs2876971	0.166598	8.48758	0.0517762	4.44733	9.52816e-07	0.00200749	0.00200749	3.25402e-09	3.57001e-05	22	21941915	G	T	0.166598	0.0282	3.25402e-09
rs4820091	0.171702	8.91471	0.052174	4.50236	4.71958e-07	0.00183372	0.00183372	1.217e-09	3.14514e-05	22	21941981	G	T	0.171702	0.0282	1.217e-09
rs4821104	0.166397	8.36856	0.0629056	6.09472	1.06884e-06	7.97191e-05	7.97191e-05	4.27996e-09	8.04044e-07	22	21942007	G	A	0.166397	0.0283	4.27996e-09
rs4821108	0.164802	8.37903	0.0517909	4.4498	1.06207e-06	0.00199974	0.00199974	4.17802e-09	3.54977e-05	22	21942978	C	G	0.164802	0.028	4.17802e-09
rs4821112	0.165599	8.45247	0.0519679	4.47778	9.92115e-07	0.00191187	0.00191187	3.52801e-09	3.32828e-05	22	21943664	A	G	0.165599	0.028	3.52801e-09
rs4821114	0.166404	8.3974	0.0628491	6.08471	1.05019e-06	8.1359e-05	8.1359e-05	4.00498e-09	8.22792e-07	22	21943938	C	G	0.166404	0.0283	4.00498e-09
rs4821116	0.165396	8.30094	0.0631794	6.14464	1.11257e-06	7.2826e-05	7.2826e-05	5.00104e-09	7.16737e-07	22	21944478	T	C	0.165396	0.0283	5.00104e-09
rs4821124	0.165594	8.3347	0.0631254	6.16575	1.09074e-06	7.02215e-05	7.02215e-05	4.62701e-09	6.82732e-07	22	21945096	C	T	0.165594	0.0283	4.62701e-09
rs4821130	0.163903	8.28366	0.0532677	4.68605	1.12304e-06	0.00129373	0.00129373	5.20403e-09	2.06039e-05	22	21945851	T	C	0.163903	0.0281	5.20403e-09
rs5749485	0.167602	8.69037	0.0524124	4.54812	7.16166e-07	0.00168242	0.00168242	2.04e-09	2.83061e-05	22	21946173	C	A	0.167602	0.028	2.04e-09
rs5749493	0.167597	8.6908	0.0524115	4.54798	7.15767e-07	0.00168288	0.00168288	2.03798e-09	2.83152e-05	22	21947467	A	C	0.167597	0.028	2.03798e-09
rs5749495	0.167106	8.45026	0.0629032	6.09433	9.94589e-07	7.97831e-05	7.97831e-05	3.54601e-09	8.04767e-07	22	21949411	G	A	0.167106	0.0283	3.54601e-09
rs5749502	0.168003	8.545	0.0629032	6.09433	8.79998e-07	7.97831e-05	7.97831e-05	2.85102e-09	8.04767e-07	22	21950405	A	T	0.168003	0.0283	2.85102e-09
rs5754100	0.171999	8.35972	0.063276	6.15591	1.07456e-06	7.14355e-05	7.14355e-05	4.36797e-09	6.98377e-07	22	21951740	C	T	0.171999	0.0293	4.36797e-09
rs5754166	0.161804	7.9165	0.0629277	6.09854	1.79125e-06	7.90934e-05	7.90934e-05	1.21199e-08	7.97003e-07	22	21953276	T	C	0.161804	0.0284	1.21199e-08
rs5754177	0.172103	8.45002	0.0631435	6.13626	9.94857e-07	7.38599e-05	7.38599e-05	3.54797e-09	7.30702e-07	22	21953288	T	C	0.172103	0.0291	3.54797e-09
rs5754217	0.166996	8.63884	0.0525921	4.57634	7.63877e-07	0.00158912	0.00158912	2.29699e-09	2.65253e-05	22	21956653	T	G	0.166996	0.028	2.29699e-09
rs5754234	0.167898	8.54257	0.0629032	6.09433	8.83294e-07	7.97831e-05	7.97831e-05	2.86702e-09	8.04767e-07	22	21957992	T	A	0.167898	0.0283	2.86702e-09
rs5754238	0.160603	7.84771	0.0517887	4.44948	1.97429e-06	0.00200074	0.00200074	1.42001e-08	3.55238e-05	22	21958304	G	C	0.160603	0.0283	1.42001e-08
rs5754295	0.164802	8.38658	0.0518192	4.45356	1.05719e-06	0.00198793	0.00198793	4.10601e-09	3.51917e-05	22	21958872	A	C	0.164802	0.028	4.10601e-09
rs5754323	0.165901	8.52622	0.0524137	4.54831	9.05469e-07	0.00168179	0.00168179	2.97701e-09	2.82937e-05	22	21959038	C	T	0.165901	0.028	2.97701e-09
rs5754344	0.167295	8.47939	0.0629056	6.09472	9.61983e-07	7.97191e-05	7.97191e-05	3.31597e-09	8.04044e-07	22	21963786	G	A	0.167295	0.0283	3.31597e-09
rs5754352	0.165303	8.41578	0.0517908	4.44978	1.03318e-06	0.0019998	0.0019998	3.83902e-09	3.54993e-05	22	21964761	T	C	0.165303	0.0281	3.83902e-09
rs5754387	0.162697	8.17614	0.0490889	4.09052	1.20932e-06	0.0037254	0.0037254	6.66592e-09	8.11858e-05	22	21964951	C	G	0.162697	0.0281	6.66592e-09
rs5754422	0.164698	8.36562	0.0534691	4.71852	1.07075e-06	0.00121442	0.00121442	4.30903e-09	1.91197e-05	22	21966442	G	A	0.164698	0.0281	4.30903e-09
rs5754426	0.163896	8.28517	0.0532593	4.68469	1.12213e-06	0.0012971	0.0012971	5.18597e-09	2.06685e-05	22	21966833	C	T	0.163896	0.0281	5.18597e-09
rs5757624	0.112005	3.89483	0.0483326	3.75928	0.00521824	0.00701339	0.00701339	0.0001274	0.000174068	22	21968221	C	T	0.112005	0.0292	0.0001274
rs5757625	0.121795	4.34553	0.0508991	4.19571	0.00214089	0.00303281	0.00303281	4.51305e-05	6.37221e-05	22	21970810	G	T	0.121795	0.0299	4.51305e-05
rs59391722	0.162102	7.94577	0.0630145	6.11357	1.71262e-06	7.66593e-05	7.66593e-05	1.133e-08	7.69892e-07	22	21971010	C	G	0.162102	0.0284	1.133e-08
rs5994638	0.167898	8.66374	0.0524137	4.54831	7.40822e-07	0.00168179	0.00168179	2.169e-09	2.82937e-05	22	21971041	G	A	0.167898	0.0281	2.169e-09
rs5998509	0.167597	8.22257	0.0631239	6.12478	1.16006e-06	7.52763e-05	7.52763e-05	5.99004e-09	7.50274e-07	22	21971632	T	C	0.167597	0.0288	5.99004e-09
rs5998576	0.166099	8.50183	0.0517896	4.44961	9.36866e-07	0.00200033	0.00200033	3.14898e-09	3.55132e-05	22	21972401	T	C	0.166099	0.028	3.14898e-09
rs5998599	0.165996	8.47821	0.0517884	4.44944	9.63304e-07	0.00200087	0.00200087	3.32499e-09	3.55271e-05	22	21973319	G	A	0.165996	0.0281	3.32499e-09
rs5998619	0.165904	8.46954	0.0517102	4.43633	9.73008e-07	0.00204204	0.00204204	3.39203e-09	3.66159e-05	22	21974703	A	G	0.165904	0.0281	3.39203e-09
rs5998644	0.165996	8.52724	0.0523003	4.52893	9.04085e-07	0.00174587	0.00174587	2.97002e-09	2.95849e-05	22	21976934	C	T	0.165996	0.028	2.97002e-09
rs5998672	0.165396	8.46929	0.0523944	4.54523	9.73288e-07	0.00169198	0.00169198	3.39399e-09	2.84951e-05	22	21977047	A	G	0.165396	0.028	3.39399e-09
rs62228378	0.110199	3.63507	0.0490982	3.8795	0.00846128	0.00561207	0.00846128	0.000231702	0.000131978	22	21979096	A	G	0.110199	0.0299	0.000231702
rs66534072	0.162695	8.22966	0.0524349	4.55152	1.15576e-06	0.00167118	0.00167118	5.89305e-09	2.80854e-05	22	21979289	G	C	0.162695	0.028	5.89305e-09
rs73166619	0.161898	7.92812	0.0629863	6.10827	1.76003e-06	7.74994e-05	7.74994e-05	1.17999e-08	7.79345e-07	22	21979584	T	C	0.161898	0.0284	1.17999e-08
rs73166622	0.165904	8.40209	0.0517896	4.44961	1.04716e-06	0.00200033	0.00200033	3.96196e-09	3.55132e-05	22	21980257	C	G	0.165904	0.0282	3.96196e-09
rs73166632	0.166102	8.49228	0.0519164	4.46863	9.47555e-07	0.0019406	0.0019406	3.21899e-09	3.39915e-05	22	21980638	G	A	0.166102	0.028	3.21899e-09
rs738127	0.165303	8.41623	0.0519052	4.4671	1.03268e-06	0.00194541	0.00194541	3.83504e-09	3.41114e-05	22	21980894	A	G	0.165303	0.0281	3.83504e-09
rs738128	0.163903	7.76853	0.0523327	4.5354	2.20959e-06	0.00172448	0.00172448	1.704e-08	2.91474e-05	22	21982054	A	G	0.163903	0.0291	1.704e-08
rs738129	0.176203	7.73684	0.0521534	4.50579	2.36019e-06	0.00182238	0.00182238	1.83299e-08	3.1204e-05	22	21982249	T	C	0.176203	0.0313	1.83299e-08
rs7444	0.165299	8.46369	0.0538911	4.78836	9.79556e-07	0.00105499	0.00105499	3.43803e-09	1.62795e-05	22	21982892	C	T	0.165299	0.028	3.43803e-09
rs7445	0.162697	8.19464	0.0532597	4.6848	1.17932e-06	0.00129683	0.00129683	6.38793e-09	2.06633e-05	22	21983260	T	C	0.162697	0.028	6.38793e-09
rs8139079	0.163802	8.28559	0.0516946	4.43478	1.12187e-06	0.00204691	0.00204691	5.18096e-09	3.67468e-05	22	39701795	G	T	0.163802	0.028	5.18096e-09
rs878825	0.166196	8.53581	0.0542983	4.83899	8.92462e-07	0.000949334	0.000949334	2.91199e-09	1.44881e-05	22	39737350	C	T	0.166196	0.028	2.91199e-09
rs9621715	0.168096	8.55222	0.0629032	6.09433	8.70205e-07	7.97831e-05	7.97831e-05	2.80401e-09	8.04767e-07	22	39738243	A	G	0.168096	0.0283	2.80401e-09

## Sheet: Supplementary Table 8
Supplementary Table 8 Distinct loci associated with both ulcerative colitis (UC) and rheumatoid arthritis (RA) at conjFDR < .05
SNP	BETA1	LOG10PVAL1	BETA2	LOG10PVAL2	cfdr12	cfdr21	conj_fdr	PVAL1	PVAL2	CHR	BP	effect_allele	other_allele	beta	se	pval
rs1008723	0.0936998	4.959	0.0416447	3.41242	0.000808372	0.00928981	0.00928981	1.09901e-05	0.000386883	17	38066267	T	G	0.0936998	0.0213	1.09901e-05
rs10156169	0.101103	5.05675	0.0608371	5.36792	0.000679616	0.000200107	0.000679616	8.77506e-06	4.28627e-06	7	128684571	G	A	0.101103	0.0227	8.77506e-06
rs10174785	0.0851985	4.29611	0.0414009	3.38923	0.00269502	0.0096812	0.0096812	5.05697e-05	0.000408103	2	199538613	C	T	0.0851985	0.021	5.05697e-05
rs10180895	-0.079996	3.78383	-0.0424038	3.53376	0.00687668	0.00738956	0.00738956	0.000164502	0.000292577	2	199494989	A	C	-0.079996	0.0212	0.000164502
rs10229001	0.0992026	5.04973	0.0548938	5.19268	0.000688841	0.000284686	0.000688841	8.91805e-06	6.41682e-06	7	128599397	T	C	0.0992026	0.0223	8.91805e-06
rs10236569	0.104095	5.20838	0.0603523	5.29586	0.000502203	0.000230611	0.000502203	6.18899e-06	5.05988e-06	7	128597587	G	T	0.104095	0.023	6.18899e-06
rs10239340	0.0952012	4.80604	0.0543194	5.10273	0.00103888	0.000342992	0.00103888	1.563e-05	7.89351e-06	7	128668510	G	T	0.0952012	0.022	1.563e-05
rs10279821	0.101203	5.06702	0.0604296	5.29902	0.00066612	0.000228968	0.00066612	8.56998e-06	5.02319e-06	7	128683547	C	T	0.101203	0.0227	8.56998e-06
rs1031458	-0.117197	6.87746	-0.041745	3.43409	1.82142e-05	0.00892411	0.00892411	1.32599e-07	0.000368053	17	38072173	T	G	-0.117197	0.0222	1.32599e-07
rs1031460	-0.116404	6.77963	-0.0427456	3.57745	2.2197e-05	0.00680755	0.00680755	1.661e-07	0.000264576	17	38072247	G	T	-0.116404	0.0222	1.661e-07
rs1034329	0.100395	3.94923	0.0517834	4.44872	0.00511408	0.00126804	0.00511408	0.000112401	3.55861e-05	22	21943938	C	T	0.100395	0.026	0.000112401
rs10416073	-0.201102	4.21882	0.106056	3.92693	0.00304516	0.00349142	0.00349142	6.04199e-05	0.000118323	19	10625796	C	A	-0.201102	0.0501	6.04199e-05
rs10418435	-0.196298	3.87648	0.117772	4.61121	0.00583177	0.000938073	0.00583177	0.000132898	2.44788e-05	19	10628041	C	A	-0.196298	0.0514	0.000132898
rs1042116	0.1441	4.46967	0.129333	18.2146	0.00195363	4.49337e-09	0.00195363	3.39102e-05	6.10099e-19	6	32798548	A	G	0.1441	0.0348	3.39102e-05
rs1042126	-0.100596	5.71086	0.142329	34.1202	0.000197238	4.49337e-09	0.000197238	1.94599e-06	7.58228e-35	6	31084288	C	T	-0.100596	0.0211	1.94599e-06
rs1042134	-0.100605	5.71197	0.142278	34.0924	0.000196752	4.49337e-09	0.000196752	1.94102e-06	8.08351e-35	6	31083664	A	G	-0.100605	0.0211	1.94102e-06
rs1042141	-0.100596	5.71086	0.141774	33.856	0.000197238	4.49337e-09	0.000197238	1.94599e-06	1.39316e-34	6	31083466	G	C	-0.100596	0.0211	1.94599e-06
rs1042145	-0.100696	5.71422	0.142189	34.0539	0.000196016	4.49337e-09	0.000196016	1.93099e-06	8.83283e-35	6	31083328	G	A	-0.100696	0.0211	1.93099e-06
rs1042146	-0.100605	5.71197	0.14218	34.0499	0.000196752	4.49337e-09	0.000196752	1.94102e-06	8.91456e-35	6	31083169	A	G	-0.100605	0.0211	1.94102e-06
rs1042147	-0.100696	5.71287	0.142031	33.8984	0.000196457	4.49337e-09	0.000196457	1.937e-06	1.26357e-34	6	31083156	G	A	-0.100696	0.0211	1.937e-06
rs1042148	-0.0927979	4.08661	0.155876	35.8342	0.00398746	4.49337e-09	0.00398746	8.192e-05	1.46487e-36	6	31083107	C	T	-0.0927979	0.0236	8.192e-05
rs1042149	-0.100696	5.71422	0.14218	34.0498	0.000196016	4.49337e-09	0.000196016	1.93099e-06	8.91661e-35	6	31082960	G	A	-0.100696	0.0211	1.93099e-06
rs10445788	-0.0773023	3.62361	-0.0458243	4.02218	0.00917365	0.00297399	0.00917365	0.000237898	9.50211e-05	2	199492100	A	G	-0.0773023	0.021	0.000237898
rs1048709	-0.227598	16.517	-0.0525169	3.61216	1.15676e-08	0.00636184	0.00636184	3.04089e-17	0.000244253	6	31914935	G	A	-0.227598	0.027	3.04089e-17
rs1049055	-0.157403	7.12182	0.426365	200	1.10307e-05	4.49337e-09	1.10307e-05	7.55405e-08	1e-200	6	32634387	T	C	-0.157403	0.0293	7.55405e-08
rs1049056	0.204002	8.94233	0.159432	30.6837	2.78e-07	4.49337e-09	2.78e-07	1.14201e-09	2.07157e-31	6	32634369	A	C	0.204002	0.0335	1.14201e-09
rs1049057	-0.2162	17.2355	0.190204	59.6678	1.15676e-08	4.49337e-09	1.15676e-08	5.81433e-18	2.14882e-60	6	32634350	C	T	-0.2162	0.025	5.81433e-18
rs1049059	0.195103	8.18669	0.159313	30.6395	1.25137e-06	4.49337e-09	1.25137e-06	6.50594e-09	2.29351e-31	6	32634313	G	C	0.195103	0.0336	6.50594e-09
rs1049070	-0.311797	20.3388	0.204185	57.7748	1.15676e-08	4.49337e-09	1.15676e-08	4.58353e-21	1.67958e-58	6	32634425	T	C	-0.311797	0.0331	4.58353e-21
rs1049072	-0.318306	22.1774	0.204982	58.2241	1.15676e-08	4.49337e-09	1.15676e-08	6.64661e-23	5.96898e-59	6	32634355	A	G	-0.318306	0.0323	6.64661e-23
rs1049213	-0.184003	10.6299	0.402275	200	1.15676e-08	4.49337e-09	1.15676e-08	2.34477e-11	1e-200	6	32627773	G	A	-0.184003	0.0275	2.34477e-11
rs1049222	0.183502	6.90066	0.159353	30.6421	1.7422e-05	4.49337e-09	1.7422e-05	1.25701e-07	2.27982e-31	6	32627752	C	T	0.183502	0.0347	1.25701e-07
rs1049225	-0.181396	9.80493	0.427262	200	4.81366e-08	4.49337e-09	4.81366e-08	1.567e-10	1e-200	6	32627747	G	A	-0.181396	0.0283	1.567e-10
rs10497818	0.0834033	4.09898	0.0427953	3.59955	0.00389411	0.00651423	0.00651423	7.96196e-05	0.000251449	2	199498173	T	A	0.0834033	0.0211	7.96196e-05
rs1050391	-0.155002	4.595	0.186755	17.1837	0.00155128	4.49337e-09	0.00155128	2.54097e-05	6.55089e-18	6	32917857	G	A	-0.155002	0.0368	2.54097e-05
rs1053752	-0.0782967	3.65072	0.0730572	9.08404	0.0087025	9.98411e-08	0.0087025	0.000223501	8.24062e-10	6	32814127	A	G	-0.0782967	0.0212	0.000223501
rs1063355	-0.236699	22.2343	0.190427	59.7953	1.15676e-08	4.49337e-09	1.15676e-08	5.83042e-23	1.60214e-60	6	32627714	G	T	-0.236699	0.024	5.83042e-23
rs1072767	0.0994018	4.93517	0.0599061	5.23429	0.000840454	0.000262624	0.000840454	1.16099e-05	5.83056e-06	7	128673205	A	G	0.0994018	0.0227	1.16099e-05
rs10752126	-0.0854054	4.09157	-0.0453246	3.92118	0.00395003	0.00352266	0.00395003	8.09897e-05	0.0001199	10	8106747	C	G	-0.0854054	0.0217	8.09897e-05
rs10752745	-0.127196	8.64264	-0.0446203	3.87067	5.01083e-07	0.00389868	0.00389868	2.27698e-09	0.000134688	1	2507938	G	A	-0.127196	0.0213	2.27698e-09
rs10752747	-0.100904	4.99957	-0.0652352	6.93983	0.000754756	8.78527e-06	0.000754756	1.00099e-05	1.1486e-07	1	2524915	T	G	-0.100904	0.0229	1.00099e-05
rs10752748	-0.108699	5.66095	-0.0647471	6.83793	0.000219746	1.06903e-05	0.000219746	2.18298e-06	1.45235e-07	1	2544640	A	G	-0.108699	0.023	2.18298e-06
rs10797429	-0.133406	8.74352	-0.0459931	4.0676	4.10678e-07	0.00273563	0.00273563	1.80501e-09	8.55855e-05	1	2475212	C	G	-0.133406	0.0222	1.80501e-09
rs10797431	-0.0980981	4.88807	-0.0654738	7.19722	0.000903866	5.1108e-06	0.000903866	1.29399e-05	6.35009e-08	1	2501222	T	G	-0.0980981	0.0225	1.29399e-05
rs10797432	-0.125495	8.43133	-0.0449701	3.92197	7.7674e-07	0.00351836	0.00351836	3.70399e-09	0.000119682	1	2501338	T	C	-0.125495	0.0213	3.70399e-09
rs10797433	-0.119302	7.76904	-0.0441249	3.80472	2.83867e-06	0.00440405	0.00440405	1.702e-08	0.000156776	1	2502010	C	T	-0.119302	0.0212	1.702e-08
rs10797434	-0.123502	8.23062	-0.0432796	3.67893	1.14446e-06	0.00555501	0.00555501	5.88004e-09	0.000209445	1	2511280	T	C	-0.123502	0.0212	5.88004e-09
rs10797435	-0.102099	5.03791	-0.0651229	6.91803	0.000704373	9.15579e-06	0.000704373	9.1641e-06	1.20773e-07	1	2534801	C	G	-0.102099	0.023	9.1641e-06
rs10797436	-0.105405	5.36775	-0.0630891	6.52749	0.000375868	1.91623e-05	0.000375868	4.28795e-06	2.96832e-07	1	2538349	A	G	-0.105405	0.0229	4.28795e-06
rs10797437	-0.097798	4.83091	-0.061684	6.41684	0.000994516	2.35555e-05	0.000994516	1.47601e-05	3.82966e-07	1	2539006	C	T	-0.097798	0.0226	1.47601e-05
rs10797438	-0.0978995	4.84073	-0.0616575	6.41262	0.000976997	2.37351e-05	0.000976997	1.44301e-05	3.86705e-07	1	2540262	T	C	-0.0978995	0.0226	1.44301e-05
rs10797439	-0.0978995	4.84134	-0.0616575	6.41261	0.000975909	2.37355e-05	0.000975909	1.44099e-05	3.86714e-07	1	2540364	A	G	-0.0978995	0.0226	1.44099e-05
rs10797440	-0.0959009	4.66696	-0.0616601	6.41324	0.00135057	2.37087e-05	0.00135057	2.15298e-05	3.86154e-07	1	2541269	G	A	-0.0959009	0.0226	2.15298e-05
rs10797441	-0.1058	5.42655	-0.0637418	6.65958	0.000339334	1.49636e-05	0.000339334	3.74498e-06	2.18988e-07	1	2551660	G	T	-0.1058	0.0229	3.74498e-06
rs10905279	-0.0916033	4.57073	-0.0476563	4.26894	0.00162118	0.00184163	0.00184163	2.68701e-05	5.38344e-05	10	8107572	G	A	-0.0916033	0.0218	2.68701e-05
rs10909839	-0.104705	5.22352	-0.0632031	6.55077	0.00048939	1.83111e-05	0.00048939	5.97696e-06	2.81339e-07	1	2708430	A	G	-0.104705	0.0231	5.97696e-06
rs10910089	-0.120203	7.84315	-0.0434352	3.70089	2.44368e-06	0.00528967	0.00528967	1.43499e-08	0.000199118	1	2498618	T	G	-0.120203	0.0212	1.43499e-08
rs10910090	-0.1207	7.86902	-0.0444777	3.85513	2.35162e-06	0.00401648	0.00401648	1.35201e-08	0.000139595	1	2496214	T	C	-0.1207	0.0213	1.35201e-08
rs10910092	-0.125901	8.47952	-0.0449931	3.92546	6.99695e-07	0.0034994	0.0034994	3.31497e-09	0.000118724	1	2501516	G	A	-0.125901	0.0213	3.31497e-09
rs10910094	-0.121004	7.94654	-0.0443407	3.83732	2.07434e-06	0.00415149	0.00415149	1.13099e-08	0.000145439	1	2506488	T	C	-0.121004	0.0212	1.13099e-08
rs10910096	-0.128701	8.81163	-0.0455413	4.00854	3.61326e-07	0.00304809	0.00304809	1.54301e-09	9.80528e-05	1	2512710	C	T	-0.128701	0.0213	1.54301e-09
rs10910098	-0.103096	5.19518	-0.0651377	6.92083	0.000513375	9.10821e-06	0.000513375	6.37999e-06	1.19997e-07	1	2533250	A	C	-0.103096	0.0228	6.37999e-06
rs10910099	-0.103396	5.22548	-0.0652159	6.9358	0.000487731	8.85378e-06	0.000487731	5.95004e-06	1.15931e-07	1	2533552	C	A	-0.103396	0.0228	5.95004e-06
rs10910105	-0.103695	5.22717	-0.0646981	6.8266	0.000486301	1.09139e-05	0.000486301	5.92693e-06	1.49073e-07	1	2538209	A	G	-0.103695	0.0229	5.92693e-06
rs10910106	-0.105505	5.39276	-0.0642791	6.74287	0.000357348	1.28112e-05	0.000357348	4.048e-06	1.80772e-07	1	2538886	T	G	-0.105505	0.0229	4.048e-06
rs10910107	-0.0978003	4.82915	-0.0616421	6.40943	0.000997656	2.38708e-05	0.000997656	1.48201e-05	3.89556e-07	1	2539181	T	C	-0.0978003	0.0226	1.48201e-05
rs10910108	-0.097798	4.83298	-0.0616566	6.41243	0.000990823	2.37431e-05	0.000990823	1.46899e-05	3.86874e-07	1	2539532	G	A	-0.097798	0.0226	1.46899e-05
rs10910111	-0.0961008	4.68194	-0.0616445	6.41023	0.00131316	2.38368e-05	0.00131316	2.07998e-05	3.88839e-07	1	2542653	G	A	-0.0961008	0.0226	2.07998e-05
rs10910112	-0.0981969	4.87095	-0.060197	6.14805	0.000926915	3.99977e-05	0.000926915	1.34602e-05	7.11132e-07	1	2551053	C	T	-0.0981969	0.0226	1.34602e-05
rs10931821	-0.0785986	3.71242	-0.0454167	3.95667	0.00772771	0.00332987	0.00772771	0.000193901	0.000110492	2	199495830	T	A	-0.0785986	0.0211	0.000193901
rs10931822	0.0864987	4.41263	0.0412633	3.37848	0.00217648	0.00987378	0.00987378	3.86696e-05	0.000418331	2	199514757	T	G	0.0864987	0.021	3.86696e-05
rs10954213	0.0968998	4.85699	0.0551486	5.24881	0.00094799	0.000255074	0.00094799	1.38998e-05	5.63884e-06	7	128589427	A	G	0.0968998	0.0223	1.38998e-05
rs10954214	0.102304	5.05547	0.0614151	5.48511	0.000681298	0.00015763	0.000681298	8.80096e-06	3.27258e-06	7	128589633	T	C	0.102304	0.023	8.80096e-06
rs10954215	0.0942997	4.72308	0.0539558	5.04218	0.0012104	0.000390252	0.0012104	1.892e-05	9.07444e-06	7	128645513	C	T	0.0942997	0.022	1.892e-05
rs11085735	-0.198597	5.20901	0.11014	4.64622	0.00050167	0.00087682	0.00087682	6.18002e-06	2.25829e-05	19	10602180	C	A	-0.198597	0.0439	6.18002e-06
rs11089620	0.104405	4.14776	0.0630145	6.11357	0.00354193	4.29822e-05	0.00354193	7.11607e-05	7.69892e-07	22	21922456	G	C	0.104405	0.0263	7.11607e-05
rs11089629	0.0969956	3.73259	0.0524137	4.54831	0.00748733	0.00105164	0.00748733	0.000185102	2.82937e-05	22	21958872	G	T	0.0969956	0.026	0.000185102
rs11150585	-0.0822986	3.82915	-0.04227	3.40329	0.00635883	0.00944391	0.00944391	0.000148201	0.000395103	16	30184286	G	A	-0.0822986	0.0217	0.000148201
rs111553658	0.264101	12.2628	0.181375	35.723	1.15676e-08	4.49337e-09	1.15676e-08	5.46009e-13	1.89234e-36	6	32583417	T	C	0.264101	0.0366	5.46009e-13
rs111665670	0.297902	14.8778	0.181165	35.6402	1.15676e-08	4.49337e-09	1.15676e-08	1.32495e-15	2.28981e-36	6	32567065	A	G	0.297902	0.0373	1.32495e-15
rs111944102	0.196397	6.46929	0.201273	45.5914	4.18872e-05	4.49337e-09	4.18872e-05	3.39399e-07	2.56212e-46	6	32677818	A	T	0.196397	0.0385	3.39399e-07
rs112112734	-0.210504	12.9796	0.446836	200	1.15676e-08	4.49337e-09	1.15676e-08	1.04809e-13	1e-200	6	32453853	C	T	-0.210504	0.0283	1.04809e-13
rs112123216	0.193997	8.43286	0.171362	34.846	7.74244e-07	4.49337e-09	7.74244e-07	3.69097e-09	1.42561e-35	6	32591953	C	T	0.193997	0.0329	3.69097e-09
rs112270441	0.261903	12.117	0.181568	35.7198	1.15676e-08	4.49337e-09	1.15676e-08	7.63836e-13	1.90634e-36	6	32582980	T	C	0.261903	0.0365	7.63836e-13
rs112327275	0.221096	7.06682	0.207252	43.5988	1.23882e-05	4.49337e-09	1.23882e-05	8.57393e-08	2.51884e-44	6	32544424	C	T	0.221096	0.0413	8.57393e-08
rs112348271	-0.292699	4.64936	-0.500829	11.2454	0.00139472	4.49337e-09	0.00139472	2.24202e-05	5.68329e-12	6	32504083	C	T	-0.292699	0.069	2.24202e-05
rs112396255	0.188102	8.01435	0.171542	34.913	1.80198e-06	4.49337e-09	1.80198e-06	9.67498e-09	1.2218e-35	6	32591469	G	A	0.188102	0.0328	9.67498e-09
rs112401673	0.281903	6.76548	-0.494717	102.243	2.28913e-05	4.49337e-09	2.28913e-05	1.71601e-07	5.71479e-103	6	32589416	T	C	0.281903	0.0539	1.71601e-07
rs112447098	0.268201	6.21753	-0.499629	104.116	7.01504e-05	4.49337e-09	7.01504e-05	6.05996e-07	7.65597e-105	6	32589544	A	C	0.268201	0.0537	6.05996e-07
rs112479910	0.111703	3.76904	-0.0925142	7.58971	0.00705294	2.27244e-06	0.00705294	0.0001702	2.57211e-08	3	46471119	C	A	0.111703	0.0297	0.0001702
rs112481371	0.264799	6.25158	-0.479979	101.947	6.50094e-05	4.49337e-09	6.50094e-05	5.60299e-07	1.1298e-102	6	32567551	G	A	0.264799	0.0529	5.60299e-07
rs112500757	0.286299	14.0562	0.180925	35.5366	1.15676e-08	4.49337e-09	1.15676e-08	8.78618e-15	2.9067e-36	6	32574186	T	C	0.286299	0.0369	8.78618e-15
rs112604035	0.278003	13.0929	0.181252	35.6593	1.15676e-08	4.49337e-09	1.15676e-08	8.07421e-14	2.19129e-36	6	32559643	A	G	0.278003	0.0372	8.07421e-14
rs112627226	0.276505	11.8693	0.183764	36.2465	1.15676e-08	4.49337e-09	1.15676e-08	1.35114e-12	5.66892e-37	6	32582969	C	T	0.276505	0.039	1.35114e-12
rs112663484	0.151404	5.41885	-0.0933257	9.74839	0.000343418	2.3946e-08	0.000343418	3.81197e-06	1.78488e-10	6	31325568	G	A	0.151404	0.0328	3.81197e-06
rs112891288	0.205997	9.66055	0.171375	34.8507	6.49664e-08	4.49337e-09	6.49664e-08	2.18499e-10	1.41026e-35	6	32593368	A	G	0.205997	0.0324	2.18499e-10
rs112953812	0.264101	5.84013	-0.495536	102.381	0.000155291	4.49337e-09	0.000155291	1.44501e-06	4.15911e-103	6	32591500	A	G	0.264101	0.0548	1.44501e-06
rs113010081	0.157801	5.31114	-0.0844499	5.68622	0.000417789	0.000105383	0.000417789	4.88495e-06	2.05959e-06	3	46457412	C	T	0.157801	0.0345	4.88495e-06
rs1130398	-0.204101	13.3208	0.267615	115.089	1.15676e-08	4.49337e-09	1.15676e-08	4.77749e-14	8.14704e-116	6	32629764	T	C	-0.204101	0.0271	4.77749e-14
rs1130399	-0.354705	23.6672	0.205171	57.6753	1.15676e-08	4.49337e-09	1.15676e-08	2.15179e-24	2.11203e-58	6	32629755	A	G	-0.354705	0.0348	2.15179e-24
rs1130446	0.188097	6.71715	0.1777	36.9589	2.55054e-05	4.49337e-09	2.55054e-05	1.91801e-07	1.09926e-37	6	32627617	T	C	0.188097	0.0361	1.91801e-07
rs1130455	0.176296	6.44442	0.158866	30.4748	4.39453e-05	4.49337e-09	4.39453e-05	3.59402e-07	3.3512e-31	6	32627405	G	C	0.176296	0.0346	3.59402e-07
rs1130456	-0.211799	14.3306	0.426742	200	1.15676e-08	4.49337e-09	1.15676e-08	4.67089e-15	1e-200	6	32627379	C	T	-0.211799	0.027	4.67089e-15
rs113135335	0.131203	3.90518	0.101708	7.4443	0.00551218	3.00249e-06	0.00551218	0.0001244	3.59501e-08	2	111887754	G	T	0.131203	0.0342	0.0001244
rs113147629	0.298199	14.9646	0.181165	35.6401	1.15676e-08	4.49337e-09	1.15676e-08	1.08493e-15	2.29034e-36	6	32566947	T	C	0.298199	0.0372	1.08493e-15
rs113195871	0.267298	12.6445	0.18133	35.7061	1.15676e-08	4.49337e-09	1.15676e-08	2.26725e-13	1.96743e-36	6	32580640	A	T	0.267298	0.0365	2.26725e-13
rs1132812	-0.0843963	3.94157	-0.0423913	3.41699	0.00518269	0.0092127	0.0092127	0.000114401	0.000382834	16	30198151	G	A	-0.0843963	0.0219	0.000114401
rs113341849	0.151003	4.92922	-0.0871814	5.95801	0.000848464	5.91265e-05	0.000848464	1.17701e-05	1.10151e-06	3	46384204	A	G	0.151003	0.0345	1.17701e-05
rs113422598	-0.198597	4.85232	-0.251648	14.8169	0.000956321	4.49337e-09	0.000956321	1.40501e-05	1.5244e-15	6	32626508	T	C	-0.198597	0.0457	1.40501e-05
rs113468765	0.290398	7.42992	-0.494681	102.229	5.68556e-06	4.49337e-09	5.68556e-06	3.71604e-08	5.90201e-103	6	32583749	T	G	0.290398	0.0528	3.71604e-08
rs113568276	-0.284806	18.8407	0.42566	200	1.15676e-08	4.49337e-09	1.15676e-08	1.44311e-19	1e-200	6	32513127	A	G	-0.284806	0.0315	1.44311e-19
rs113568421	0.2646	12.3474	0.181381	35.7233	1.15676e-08	4.49337e-09	1.15676e-08	4.49366e-13	1.89104e-36	6	32583846	A	G	0.2646	0.0365	4.49366e-13
rs113595266	0.111702	3.76422	-0.092187	7.53223	0.00711038	2.54761e-06	0.00711038	0.0001721	2.93609e-08	3	46471525	A	G	0.111702	0.0297	0.0001721
rs113676242	0.290406	7.43109	-0.494681	102.229	5.67242e-06	4.49337e-09	5.67242e-06	3.70604e-08	5.90201e-103	6	32583719	G	C	0.290406	0.0528	3.70604e-08
rs113711404	0.261202	12.093	0.181375	35.723	1.15676e-08	4.49337e-09	1.15676e-08	8.07235e-13	1.89234e-36	6	32583757	A	G	0.261202	0.0365	8.07235e-13
rs113742050	-0.461306	6.98928	0.438278	29.5602	1.45005e-05	4.49337e-09	1.45005e-05	1.02499e-07	2.75296e-30	6	32575432	T	C	-0.461306	0.0867	1.02499e-07
rs113979555	0.263202	12.5505	0.181305	35.6907	1.15676e-08	4.49337e-09	1.15676e-08	2.81514e-13	2.03845e-36	6	32583188	A	G	0.263202	0.036	2.81514e-13
rs114014117	0.3012	6.88506	-0.494684	102.23	1.79387e-05	4.49337e-09	1.79387e-05	1.30299e-07	5.88844e-103	6	32588842	G	A	0.3012	0.0571	1.30299e-07
rs114076271	0.253797	5.30636	-0.494778	102.273	0.000421329	4.49337e-09	0.000421329	4.93901e-06	5.33335e-103	6	32591717	A	G	0.253797	0.0556	4.93901e-06
rs114100895	0.364002	4.78516	0.545603	187.86	0.00107614	4.49337e-09	0.00107614	1.63999e-05	1.38038e-188	6	31404472	C	T	0.364002	0.0845	1.63999e-05
rs114121446	-0.383601	4.66134	0.355744	8.57013	0.00136461	2.93863e-07	0.00136461	2.18102e-05	2.69073e-09	6	32687081	G	A	-0.383601	0.0903	2.18102e-05
rs114141192	0.1792	3.89517	0.150677	14.4803	0.00562364	4.49337e-09	0.00562364	0.0001273	3.30902e-15	6	31165843	T	C	0.1792	0.0468	0.0001273
rs114169440	0.200497	5.52871	0.200705	45.3424	0.000285243	4.49337e-09	0.000285243	2.95999e-06	4.54569e-46	6	32662921	A	C	0.200497	0.0429	2.95999e-06
rs114233831	0.359995	4.72677	0.447772	142.57	0.00120118	4.49337e-09	0.00120118	1.87599e-05	2.69153e-143	6	31411754	T	A	0.359995	0.0841	1.87599e-05
rs114322499	0.319297	3.6484	0.200036	30.2152	0.00874282	4.49337e-09	0.00874282	0.000224698	6.09256e-31	6	29801180	T	C	0.319297	0.0865	0.000224698
rs114335056	-0.439499	26.9208	0.618862	200	1.15676e-08	4.49337e-09	1.15676e-08	1.20005e-27	1e-200	6	32559191	G	A	-0.439499	0.0403	1.20005e-27
rs114361720	0.218099	7.83062	0.200663	45.3252	2.50076e-06	4.49337e-09	2.50076e-06	1.477e-08	4.72933e-46	6	32664635	C	G	0.218099	0.0385	1.477e-08
rs114383657	0.229501	10.3437	0.179966	37.6886	1.59234e-08	4.49337e-09	1.59234e-08	4.53211e-11	2.04833e-38	6	32595636	G	T	0.229501	0.0348	4.53211e-11
rs114399250	0.173903	3.70841	0.159437	15.9167	0.0077755	4.49337e-09	0.0077755	0.0001957	1.21143e-16	6	31180774	A	G	0.173903	0.0467	0.0001957
rs114399331	0.3623	4.72793	0.545693	188.122	0.00119828	4.49337e-09	0.00119828	1.87098e-05	7.55092e-189	6	31397844	T	C	0.3623	0.0846	1.87098e-05
rs114446488	0.629803	8.12523	0.313224	11.4339	1.42272e-06	4.49337e-09	1.42272e-06	7.49497e-09	3.68214e-12	6	32683876	A	G	0.629803	0.109	7.49497e-09
rs114463114	0.366004	4.69336	0.545792	187.663	0.00128463	4.49337e-09	0.00128463	2.026e-05	2.1727e-188	6	31404456	G	A	0.366004	0.0859	2.026e-05
rs114484678	-0.306698	3.76599	0.288272	39.6916	0.00708928	4.49337e-09	0.00708928	0.0001714	2.03423e-40	6	32215057	C	T	-0.306698	0.0816	0.0001714
rs114563255	0.363802	4.77989	0.545943	188.274	0.00108554	4.49337e-09	0.00108554	1.66001e-05	5.32108e-189	6	31398205	T	G	0.363802	0.0845	1.66001e-05
rs114701564	0.279403	6.92849	-0.494678	102.228	1.65e-05	4.49337e-09	1.65e-05	1.17899e-07	5.91562e-103	6	32584875	A	G	0.279403	0.0527	1.17899e-07
rs114736668	0.1772	6.93219	0.17125	34.7974	1.63775e-05	4.49337e-09	1.63775e-05	1.16899e-07	1.59441e-35	6	32593190	T	C	0.1772	0.0335	1.16899e-07
rs114785125	0.250695	5.5123	-0.494737	102.221	0.000293894	4.49337e-09	0.000293894	3.07397e-06	6.01174e-103	6	32589520	G	A	0.250695	0.0537	3.07397e-06
rs114842164	0.364699	4.77314	0.545375	187.909	0.00109758	4.49337e-09	0.00109758	1.68601e-05	1.2331e-188	6	31408137	T	C	0.364699	0.0848	1.68601e-05
rs114849343	0.3639	4.78225	0.545431	187.949	0.00108133	4.49337e-09	0.00108133	1.65101e-05	1.1246e-188	6	31400873	T	G	0.3639	0.0845	1.65101e-05
rs11489820	-0.106205	3.67592	-0.0560732	4.63688	0.00826455	0.000893159	0.00826455	0.000210902	2.30738e-05	1	1313584	C	G	-0.106205	0.0287	0.000210902
rs114948848	0.222806	7.8471	0.200782	45.3589	2.42962e-06	4.49337e-09	2.42962e-06	1.422e-08	4.37623e-46	6	32664797	G	A	0.222806	0.0393	1.422e-08
rs114969413	0.607502	29.5701	0.142558	5.03055	1.15676e-08	0.000399761	0.000399761	2.69092e-30	9.32073e-06	6	31925679	A	G	0.607502	0.0531	2.69092e-30
rs115074443	0.231802	8.15971	0.200782	45.3589	1.31703e-06	4.49337e-09	1.31703e-06	6.92293e-09	4.37623e-46	6	32664795	T	C	0.231802	0.04	6.92293e-09
rs115076650	0.274897	6.79751	-0.49477	102.277	2.14691e-05	4.49337e-09	2.14691e-05	1.59401e-07	5.28445e-103	6	32588215	G	A	0.274897	0.0524	1.59401e-07
rs115083191	0.240001	5.05517	0.384483	96.0224	0.000681692	4.49337e-09	0.000681692	8.80704e-06	9.4973e-97	6	31441432	C	G	0.240001	0.054	8.80704e-06
rs115130140	0.361297	4.75746	0.447444	142.388	0.00112555	4.49337e-09	0.00112555	1.74799e-05	4.09261e-143	6	31410537	T	C	0.361297	0.0841	1.74799e-05
rs115153905	0.2743	7.1549	0.377649	93.6382	1.02918e-05	4.49337e-09	1.02918e-05	7.00003e-08	2.30038e-94	6	31458752	A	G	0.2743	0.0509	7.00003e-08
rs115255544	0.218094	7.82594	0.201797	45.8334	2.52644e-06	4.49337e-09	2.52644e-06	1.493e-08	1.46757e-46	6	32664628	G	A	0.218094	0.0385	1.493e-08
rs115327502	0.529198	6.66194	-0.265388	4.15261	2.85512e-05	0.00231228	0.00231228	2.17801e-07	7.03704e-05	6	32453277	T	C	0.529198	0.1021	2.17801e-07
rs115360810	-0.4243	7.24496	0.345097	8.21634	8.48516e-06	6.26546e-07	8.48516e-06	5.68905e-08	6.07659e-09	6	32796310	G	A	-0.4243	0.0782	5.68905e-08
rs115374779	0.182297	4.04268	0.150689	14.4845	0.004319	4.49337e-09	0.004319	9.064e-05	3.27718e-15	6	31164727	T	C	0.182297	0.0466	9.064e-05
rs115383265	0.369403	4.66234	0.545415	187.942	0.00136211	4.49337e-09	0.00136211	2.17601e-05	1.14288e-188	6	31397981	A	G	0.369403	0.087	2.17601e-05
rs115408371	0.367403	4.47031	0.446894	141.943	0.00195143	4.49337e-09	0.00195143	3.38602e-05	1.14025e-142	6	31426248	T	C	0.367403	0.0886	3.38602e-05
rs115434718	0.363802	4.75326	0.545467	187.954	0.00113501	4.49337e-09	0.00113501	1.76498e-05	1.11173e-188	6	31398180	A	C	0.363802	0.0848	1.76498e-05
rs115490327	0.634999	9.97143	0.30119	10.0097	3.35341e-08	1.36638e-08	3.35341e-08	1.068e-10	9.77913e-11	6	32695647	A	C	0.634999	0.0984	1.068e-10
rs115527034	0.289604	4.52578	-0.49478	102.269	0.00176065	4.49337e-09	0.00176065	2.98003e-05	5.3827e-103	6	32598356	C	T	0.289604	0.0694	2.98003e-05
rs11557467	0.132904	9.50487	0.0417919	3.41798	9.00125e-08	0.00919599	0.00919599	3.12702e-10	0.000381962	17	38028634	T	G	0.132904	0.0211	3.12702e-10
rs115594945	0.188097	5.54929	0.200731	45.3506	0.000274393	4.49337e-09	0.000274393	2.82299e-06	4.46067e-46	6	32664771	A	G	0.188097	0.0402	2.82299e-06
rs115602986	0.26	7.93817	0.200968	45.4516	2.10556e-06	4.49337e-09	2.10556e-06	1.153e-08	3.53509e-46	6	32676444	T	C	0.26	0.0456	1.153e-08
rs115632345	0.265099	4.93892	-0.494683	102.23	0.000835405	4.49337e-09	0.000835405	1.15101e-05	5.88844e-103	6	32588480	T	A	0.265099	0.0604	1.15101e-05
rs115660274	0.360597	4.744	0.447541	142.445	0.00115814	4.49337e-09	0.00115814	1.80302e-05	3.58922e-143	6	31409802	T	A	0.360597	0.0841	1.80302e-05
rs115675626	0.241502	8.69208	0.200637	45.3149	4.48464e-07	4.49337e-09	4.48464e-07	2.03198e-09	4.84284e-46	6	32669833	A	G	0.241502	0.0403	2.03198e-09
rs115716537	0.359493	4.31948	0.447104	142.239	0.00259432	4.49337e-09	0.00259432	4.79204e-05	5.76766e-143	6	31419224	C	T	0.359493	0.0884	4.79204e-05
rs11574435	0.136103	4.54745	-0.0835942	5.70458	0.00168824	0.000101547	0.00168824	2.83498e-05	1.97433e-06	3	46447972	T	C	0.136103	0.0325	2.83498e-05
rs115766057	0.364497	4.79615	0.545376	187.91	0.00105653	4.49337e-09	0.00105653	1.59901e-05	1.23027e-188	6	31407449	A	T	0.364497	0.0845	1.59901e-05
rs11577783	-0.120402	7.85636	-0.0441	3.79858	2.39667e-06	0.00445549	0.00445549	1.392e-08	0.000159008	1	2497678	G	A	-0.120402	0.0212	1.392e-08
rs115785636	0.188304	5.46344	0.200731	45.3506	0.000319767	4.49337e-09	0.000319767	3.44001e-06	4.46067e-46	6	32664775	C	G	0.188304	0.0406	3.44001e-06
rs115792074	0.395193	6.04905	0.142541	3.85623	9.94689e-05	0.00400815	0.00400815	8.93203e-07	0.000139242	6	32704965	G	A	0.395193	0.0804	8.93203e-07
rs115826298	0.251	4.4747	-0.498926	102.693	0.00193633	4.49337e-09	0.00193633	3.35197e-05	2.02768e-103	6	32596985	A	G	0.251	0.0605	3.35197e-05
rs11585048	-0.103595	5.22819	-0.0651266	6.91875	0.000485437	9.14356e-06	0.000485437	5.91303e-06	1.20573e-07	1	2534087	T	C	-0.103595	0.0229	5.91303e-06
rs115878164	0.220997	3.66959	-0.497328	102.942	0.00837456	4.49337e-09	0.00837456	0.000213998	1.14288e-103	6	32603405	T	C	0.220997	0.0597	0.000213998
rs115879259	-0.442099	26.5567	0.618024	200	1.15676e-08	4.49337e-09	1.15676e-08	2.77524e-27	1e-200	6	32559213	T	A	-0.442099	0.0409	2.77524e-27
rs11590283	-0.1214	4.45618	-0.0525963	4.13988	0.00200002	0.00236607	0.00236607	3.498e-05	7.24636e-05	1	1245368	A	G	-0.1214	0.0293	3.498e-05
rs115944194	0.364002	4.78622	0.545242	187.784	0.00107424	4.49337e-09	0.00107424	1.63599e-05	1.64437e-188	6	31404534	G	T	0.364002	0.0845	1.63599e-05
rs116043458	-0.537399	8.30548	0.322639	10.4119	9.90886e-07	5.74064e-09	9.90886e-07	4.94903e-09	3.87347e-11	6	31716436	G	A	-0.537399	0.0919	4.94903e-09
rs116067873	0.248702	4.44057	-0.495116	102.238	0.00205371	4.49337e-09	0.00205371	3.62602e-05	5.78096e-103	6	32569953	T	C	0.248702	0.0602	3.62602e-05
rs116070749	-0.394	11.2892	-0.462357	10.6884	1.15676e-08	4.49337e-09	1.15676e-08	5.13807e-12	2.04927e-11	6	32501088	G	A	-0.394	0.0571	5.13807e-12
rs116086872	0.63	8.12685	0.313217	11.4329	1.41763e-06	4.49337e-09	1.41763e-06	7.46707e-09	3.69063e-12	6	32683677	A	G	0.63	0.109	7.46707e-09
rs116098252	0.268298	4.55393	-0.495428	102.439	0.00166957	4.49337e-09	0.00166957	2.79299e-05	3.63915e-103	6	32596890	C	T	0.268298	0.064	2.79299e-05
rs116157258	-0.215297	4.24957	-0.0813531	4.77879	0.00289555	0.000668278	0.00289555	5.62898e-05	1.66422e-05	6	31350495	G	A	-0.215297	0.0535	5.62898e-05
rs116176187	0.171405	5.71354	0.171697	34.9151	0.000196238	4.49337e-09	0.000196238	1.93402e-06	1.21591e-35	6	32593537	G	A	0.171405	0.036	1.93402e-06
rs11618582	-0.0850027	3.69165	-0.0830283	10.6641	0.00799119	4.49337e-09	0.00799119	0.0002034	2.16721e-11	13	40368444	G	A	-0.0850027	0.0229	0.0002034
rs116227766	0.483802	10.5456	-0.335078	3.87128	1.15676e-08	0.00389406	0.00389406	2.84708e-11	0.000134499	6	31219650	T	C	0.483802	0.0727	2.84708e-11
rs116234817	0.237196	4.16533	0.489089	146.538	0.0034191	4.49337e-09	0.0034191	6.83392e-05	2.89734e-147	6	31321364	A	G	0.237196	0.0596	6.83392e-05
rs116255593	0.362305	4.75473	0.447002	142.154	0.00113134	4.49337e-09	0.00113134	1.75902e-05	7.01455e-143	6	31412447	G	A	0.362305	0.0844	1.75902e-05
rs116300229	0.278601	5.67965	-0.494957	102.19	0.000211313	4.49337e-09	0.000211313	2.09098e-06	6.45654e-103	6	32587808	A	G	0.278601	0.0587	2.09098e-06
rs116303320	0.231802	8.15914	0.200782	45.3589	1.31842e-06	4.49337e-09	1.31842e-06	6.93202e-09	4.37623e-46	6	32664791	T	C	0.231802	0.04	6.93202e-09
rs116309362	-0.459303	7.55269	0.344834	8.18692	4.38482e-06	6.64645e-07	4.38482e-06	2.80098e-08	6.50249e-09	6	32754876	C	T	-0.459303	0.0827	2.80098e-08
rs116359969	0.200697	8.18059	0.171593	34.8988	1.26621e-06	4.49337e-09	1.26621e-06	6.59796e-09	1.26241e-35	6	32592110	G	A	0.200697	0.0346	6.59796e-09
rs116363196	0.365701	4.88273	0.544137	186.921	0.000911055	4.49337e-09	0.000911055	1.31e-05	1.1995e-187	6	31405472	C	T	0.365701	0.0839	1.31e-05
rs116369005	-0.523404	6.97265	0.362981	8.75025	1.50372e-05	2.02245e-07	1.50372e-05	1.065e-07	1.77726e-09	6	31847418	C	G	-0.523404	0.0985	1.065e-07
rs116447526	0.359393	4.31704	0.447606	142.404	0.00260484	4.49337e-09	0.00260484	4.81903e-05	3.94457e-143	6	31417995	C	T	0.359393	0.0884	4.81903e-05
rs116454087	0.3073	7.09173	-0.496087	102.6	1.17096e-05	4.49337e-09	1.17096e-05	8.09599e-08	2.51189e-103	6	32575602	G	T	0.3073	0.0573	8.09599e-08
rs116489113	0.245504	4.32294	-0.496961	102.27	0.00257941	4.49337e-09	0.00257941	4.75401e-05	5.37032e-103	6	32596496	G	A	0.245504	0.0604	4.75401e-05
rs116518228	0.238702	5.05809	0.374154	92.6947	0.000677855	4.49337e-09	0.000677855	8.74802e-06	2.01976e-93	6	31448652	T	C	0.238702	0.0537	8.74802e-06
rs116522341	-0.542702	9.52158	0.377292	34.3171	8.71089e-08	4.49337e-09	8.71089e-08	3.00898e-10	4.81837e-35	6	32367697	G	C	-0.542702	0.0862	3.00898e-10
rs116583816	-0.129596	3.70531	-0.142754	10.5215	0.00781245	4.55461e-09	0.00781245	0.000197102	3.00954e-11	6	31326123	C	G	-0.129596	0.0348	0.000197102
rs116603725	0.239796	8.53611	0.172311	34.5618	6.26701e-07	4.49337e-09	6.26701e-07	2.90998e-09	2.74284e-35	6	32595222	T	C	0.239796	0.0404	2.90998e-09
rs116619302	0.360999	4.75301	0.446372	141.526	0.00113564	4.49337e-09	0.00113564	1.766e-05	2.97852e-142	6	31410274	G	A	0.360999	0.0841	1.766e-05
rs116626221	0.178196	4.65956	-0.249134	16.7888	0.00136906	4.49337e-09	0.00136906	2.18998e-05	1.6263e-17	6	32770355	T	C	0.178196	0.042	2.18998e-05
rs116673414	0.172902	6.7812	0.171583	34.9248	2.21331e-05	4.49337e-09	2.21331e-05	1.65501e-07	1.18905e-35	6	32593097	G	T	0.172902	0.033	1.65501e-07
rs116711101	0.368502	4.64493	0.545415	187.942	0.00140748	4.49337e-09	0.00140748	2.26501e-05	1.14288e-188	6	31397984	T	A	0.368502	0.087	2.26501e-05
rs116753971	-0.431198	6.60959	0.261329	11.8529	3.18916e-05	4.49337e-09	3.18916e-05	2.45703e-07	1.40314e-12	6	32177077	T	A	-0.431198	0.0835	2.45703e-07
rs116762473	0.330303	6.93181	-0.494859	102.267	1.63901e-05	4.49337e-09	1.63901e-05	1.17001e-07	5.40754e-103	6	32588076	A	C	0.330303	0.0623	1.17001e-07
rs116766359	0.364303	4.79317	0.545374	187.908	0.00106185	4.49337e-09	0.00106185	1.61002e-05	1.23595e-188	6	31407133	A	G	0.364303	0.0845	1.61002e-05
rs11687833	0.0849017	4.11753	0.0413962	3.40125	0.00375412	0.00947834	0.00947834	7.62904e-05	0.000396963	2	199499356	T	C	0.0849017	0.0215	7.62904e-05
rs11697094	-0.209105	5.17914	-0.0788867	3.76197	0.000527581	0.00476225	0.00476225	6.62003e-06	0.000172994	20	62475645	A	C	-0.209105	0.0464	6.62003e-06
rs11697746	-0.190205	4.06414	-0.117177	4.68365	0.00415704	0.000814921	0.00415704	8.627e-05	2.07181e-05	20	62471606	A	G	-0.190205	0.0484	8.627e-05
rs117030944	0.34	7.30042	-0.20803	15.5193	7.49596e-06	4.49337e-09	7.49596e-06	5.00703e-08	3.02482e-16	6	31377887	G	C	0.34	0.0624	5.00703e-08
rs11703434	0.107203	4.2689	0.04932	3.91135	0.00281226	0.00359034	0.00359034	5.38394e-05	0.000122645	22	39698915	T	C	0.107203	0.0265	5.38394e-05
rs11704385	0.108198	4.34582	0.049429	3.9264	0.00247789	0.00349431	0.00349431	4.51004e-05	0.000118468	22	39700994	C	T	0.108198	0.0265	4.51004e-05
rs11704615	0.106005	4.18224	0.0493192	3.91123	0.00330088	0.00359126	0.00359126	6.57295e-05	0.000122679	22	39696834	G	A	0.106005	0.0265	6.57295e-05
rs117292830	0.614899	17.6578	0.700226	169.32	1.15676e-08	4.49337e-09	1.15676e-08	2.19887e-18	4.7863e-170	6	31218268	A	G	0.614899	0.0703	2.19887e-18
rs117317274	-0.289404	3.76346	-0.483625	39.0987	0.00711944	4.49337e-09	0.00711944	0.000172401	7.9671e-40	6	32650159	T	C	-0.289404	0.077	0.000172401
rs117446653	0.444602	5.02278	-0.395311	12.1875	0.000724255	4.49337e-09	0.000724255	9.48899e-06	6.49382e-13	6	31267059	T	C	0.444602	0.1004	9.48899e-06
rs11752876	0.128903	5.49093	0.0658419	3.66612	0.000305187	0.00570981	0.00570981	3.22901e-06	0.000215715	6	137957336	A	G	0.128903	0.0277	3.22901e-06
rs11760442	0.101302	5.08582	0.0609151	5.39917	0.000642361	0.000187188	0.000642361	8.20692e-06	3.98869e-06	7	128656120	C	A	0.101302	0.0227	8.20692e-06
rs11761199	0.0973042	5.21077	0.0501792	4.76305	0.000500181	0.000690062	0.000690062	6.15503e-06	1.72564e-05	7	128581835	G	A	0.0973042	0.0215	6.15503e-06
rs11763684	0.0953992	4.81673	0.0546683	5.15351	0.00101981	0.000310075	0.00101981	1.525e-05	7.02247e-06	7	128637994	C	T	0.0953992	0.0221	1.525e-05
rs117672584	0.1962	4.30883	0.152099	14.3815	0.00264021	4.49337e-09	0.00264021	4.911e-05	4.15432e-15	6	31151810	A	G	0.1962	0.0483	4.911e-05
rs11767711	0.0916033	4.4999	0.0569013	5.56356	0.00184966	0.000134523	0.00184966	3.16301e-05	2.73174e-06	7	128651832	T	C	0.0916033	0.022	3.16301e-05
rs117800163	0.3637	4.78015	0.545371	187.738	0.00108507	4.49337e-09	0.00108507	1.65901e-05	1.8281e-188	6	31403508	G	A	0.3637	0.0845	1.65901e-05
rs117960312	0.1962	4.3091	0.152098	14.3815	0.00263905	4.49337e-09	0.00263905	4.90795e-05	4.15432e-15	6	31151761	T	C	0.1962	0.0483	4.90795e-05
rs118115488	0.217101	6.11413	-0.119844	5.55778	8.72698e-05	0.000136077	0.000136077	7.689e-07	2.76834e-06	19	10556897	T	C	0.217101	0.0439	7.689e-07
rs11892399	-0.0801044	3.77702	-0.0421136	3.49165	0.00695784	0.00795273	0.00795273	0.000167101	0.000322367	2	199495867	T	C	-0.0801044	0.0213	0.000167101
rs12042279	-0.132401	8.52827	-0.046633	4.16417	6.36813e-07	0.00226343	0.00226343	2.96299e-09	6.8522e-05	1	2470848	A	G	-0.132401	0.0223	2.96299e-09
rs12089560	0.185595	4.37634	0.0670259	4.15222	0.0023402	0.00231393	0.0023402	4.20397e-05	7.04336e-05	1	1356550	G	A	0.185595	0.0453	4.20397e-05
rs12102320	-0.0836976	3.95195	-0.0423878	3.42092	0.00508972	0.00914637	0.00914637	0.000111699	0.000379385	16	30178516	C	A	-0.0836976	0.0217	0.000111699
rs12142199	-0.121004	4.43086	-0.0526063	4.14233	0.00209423	0.00235572	0.00235572	3.708e-05	7.2056e-05	1	1249187	A	G	-0.121004	0.0293	3.708e-05
rs12146058	-0.112096	6.01471	-0.0637578	6.66266	0.000106897	1.48758e-05	0.000106897	9.66696e-07	2.1744e-07	1	2554563	G	A	-0.112096	0.0229	9.66696e-07
rs12153855	-0.135204	3.80134	-0.235212	18.161	0.00666853	4.49337e-09	0.00666853	0.000158001	6.9024e-19	6	32074804	C	T	-0.135204	0.0358	0.000158001
rs12155080	0.0942005	4.7093	0.0546432	5.16111	0.00124482	0.000305149	0.00124482	1.95299e-05	6.90065e-06	7	128658739	C	G	0.0942005	0.0221	1.95299e-05
rs12158299	0.101401	4.01466	0.0525367	4.5739	0.00453046	0.00100335	0.00453046	9.66807e-05	2.66747e-05	22	21979584	T	C	0.101401	0.026	9.66807e-05
rs12163078	0.108002	4.27084	0.0491152	3.87321	0.0028039	0.00387944	0.00387944	5.35994e-05	0.000133903	22	39731680	A	G	0.108002	0.0267	5.35994e-05
rs12169001	0.110799	4.13924	0.051709	4.43729	0.00360149	0.00130147	0.00360149	7.25705e-05	3.65351e-05	22	21966833	T	C	0.110799	0.0279	7.25705e-05
rs12206257	-0.227905	8.744	-0.307245	28.2727	4.10326e-07	4.49337e-09	4.10326e-07	1.80302e-09	5.33703e-29	6	32576036	T	C	-0.227905	0.0379	1.80302e-09
rs1240708	0.1165	4.1417	0.056436	4.65557	0.0035843	0.000860461	0.0035843	7.21606e-05	2.21019e-05	1	1335790	G	A	0.1165	0.0294	7.21606e-05
rs1240709	0.1165	4.18816	0.0563782	4.64683	0.00325949	0.000875752	0.00325949	6.48396e-05	2.25512e-05	1	1337837	G	A	0.1165	0.0292	6.48396e-05
rs1240718	0.118998	4.32652	0.0500655	3.86057	0.00256399	0.00397524	0.00397524	4.71498e-05	0.000137857	1	1346703	C	A	0.118998	0.0292	4.71498e-05
rs1240746	0.114199	4.04484	0.0564032	4.65107	0.00430269	0.000868334	0.00430269	9.01903e-05	2.23321e-05	1	1330726	G	A	0.114199	0.0292	9.01903e-05
rs1240747	0.110596	3.84164	0.0562942	4.66074	0.00621974	0.000851418	0.00621974	0.000143999	2.18404e-05	1	1329803	G	A	0.110596	0.0291	0.000143999
rs1240748	-0.110797	3.89042	-0.0564241	4.68062	0.00567654	0.000819688	0.00567654	0.0001287	2.08632e-05	1	1325207	T	C	-0.110797	0.0289	0.0001287
rs12453507	0.126096	8.26849	0.0417725	3.43363	1.0564e-06	0.00893187	0.00893187	5.38902e-09	0.000368443	17	38053207	G	C	0.126096	0.0216	5.38902e-09
rs12477961	-0.0784969	3.65287	-0.0421551	3.49811	0.00866513	0.00786448	0.00866513	0.000222398	0.000317607	2	199495674	G	A	-0.0784969	0.0213	0.000222398
rs12484550	0.0989037	3.79237	0.0629909	6.10608	0.00677491	4.36305e-05	0.00677491	0.000161298	7.83285e-07	22	21941915	T	C	0.0989037	0.0262	0.000161298
rs12532542	0.0993011	4.92775	0.0598001	5.21742	0.000850443	0.000271396	0.000850443	1.181e-05	6.0615e-06	7	128667412	C	T	0.0993011	0.0227	1.181e-05
rs12603332	-0.112498	6.51999	-0.0422322	3.50333	3.80804e-05	0.00779493	0.00779493	3.02002e-07	0.000313812	17	38082807	C	T	-0.112498	0.022	3.02002e-07
rs12614	-0.1975	6.09071	0.0850368	6.82972	9.16598e-05	1.08523e-05	9.16598e-05	8.11503e-07	1.48006e-07	6	31914179	T	C	-0.1975	0.04	8.11503e-07
rs12624434	-0.209697	5.27622	-0.0819314	4.01844	0.000444788	0.00299431	0.00299431	5.29395e-06	9.58429e-05	20	62482223	A	G	-0.209697	0.0461	5.29395e-06
rs12624502	-0.210104	5.29234	-0.0813177	3.96904	0.000431711	0.00326266	0.00326266	5.10105e-06	0.000107389	20	62482220	T	C	-0.210104	0.0461	5.10105e-06
rs12624512	-0.2082	5.23508	-0.0819216	4.01752	0.000479606	0.00299931	0.00299931	5.81996e-06	9.60462e-05	20	62482273	G	C	-0.2082	0.0459	5.81996e-06
rs12627761	0.0981969	3.80827	0.04837	3.8048	0.00659135	0.00440338	0.00659135	0.0001555	0.000156747	22	39724137	A	G	0.0981969	0.026	0.0001555
rs12627838	0.107997	4.30417	0.048083	3.7285	0.00266029	0.00504268	0.00504268	4.96398e-05	0.000186853	22	39733521	G	A	0.107997	0.0266	4.96398e-05
rs12627970	0.100605	3.97062	0.0479933	3.75501	0.00492248	0.00482055	0.00492248	0.000106999	0.000175788	22	39721745	G	A	0.100605	0.026	0.000106999
rs12628367	0.0964999	3.7167	0.0482549	3.79309	0.0076767	0.00450149	0.0076767	0.000191999	0.000161031	22	39717104	C	A	0.0964999	0.0259	0.000191999
rs12628705	0.106205	4.17244	0.0489905	3.86568	0.00336939	0.00393652	0.00393652	6.72295e-05	0.000136245	22	39693518	G	C	0.106205	0.0266	6.72295e-05
rs1265096	-0.240201	4.31408	0.101517	7.68345	0.00261759	1.88552e-06	0.00261759	4.85199e-05	2.07276e-08	6	31106489	A	G	-0.240201	0.0591	4.85199e-05
rs12660763	0.1413	4.45014	-0.0685146	3.6	0.0020208	0.0065088	0.0065088	3.54699e-05	0.000251189	6	28475977	A	G	0.1413	0.0342	3.54699e-05
rs12661782	0.145604	4.47677	-0.069166	3.66663	0.00192921	0.00570365	0.00570365	3.33603e-05	0.000215462	6	28466442	G	A	0.145604	0.0351	3.33603e-05
rs12693853	-0.0776048	3.63153	-0.0454997	3.97259	0.009036	0.00324338	0.009036	0.000233598	0.000106515	2	199493711	C	G	-0.0776048	0.0211	0.000233598
rs12693854	0.0868005	4.42228	0.0425271	3.56025	0.00213294	0.00703666	0.00703666	3.78199e-05	0.000275264	2	199514275	G	A	0.0868005	0.0211	3.78199e-05
rs12720356	0.187801	5.72793	-0.119747	7.40176	0.000191532	3.29452e-06	0.000191532	1.87098e-06	3.96497e-08	19	10469975	C	A	0.187801	0.0394	1.87098e-06
rs12729599	-0.110602	3.88941	-0.0564043	4.6783	0.00568778	0.000823335	0.00568778	0.000129	2.09749e-05	1	1323078	G	A	-0.110602	0.0289	0.000129
rs12730932	0.109201	5.67965	0.0637537	6.66185	0.000211313	1.48989e-05	0.000211313	2.09098e-06	2.17846e-07	1	2559589	G	T	0.109201	0.023	2.09098e-06
rs12748729	0.105701	5.4217	0.0637538	6.66188	0.000341906	1.4898e-05	0.000341906	3.78704e-06	2.17831e-07	1	2558740	T	C	0.105701	0.0229	3.78704e-06
rs12749591	0.097798	4.83654	0.0608109	6.26386	0.000984472	3.15674e-05	0.000984472	1.457e-05	5.44678e-07	1	2563250	T	G	0.097798	0.0226	1.457e-05
rs12752515	0.104195	5.28391	0.0638018	6.67125	0.000438279	1.46311e-05	0.000438279	5.20104e-06	2.13182e-07	1	2564465	C	T	0.104195	0.0229	5.20104e-06
rs1281947	-0.387097	28.3582	0.618778	200	1.15676e-08	4.49337e-09	1.15676e-08	4.38329e-29	1e-200	6	32592009	G	A	-0.387097	0.0346	4.38329e-29
rs12939565	0.128197	7.64995	0.0446504	3.87655	3.57423e-06	0.00385412	0.00385412	2.23898e-08	0.000132877	17	38038389	T	A	0.128197	0.0229	2.23898e-08
rs12944882	0.121095	7.83416	0.042262	3.46853	2.48134e-06	0.00834288	0.00834288	1.46501e-08	0.000339993	17	37983492	C	T	0.121095	0.0214	1.46501e-08
rs131656	0.106502	4.20377	0.0518695	4.46139	0.00315037	0.0012394	0.00315037	6.25504e-05	3.45629e-05	22	21917450	A	G	0.106502	0.0266	6.25504e-05
rs131658	0.0989036	3.81873	0.0524962	4.55726	0.00647487	0.00103246	0.00647487	0.000151799	2.77166e-05	22	21917626	G	C	0.0989036	0.0261	0.000151799
rs131659	0.0984952	3.595	0.0527185	4.59161	0.00967088	0.000972364	0.00967088	0.000254097	2.56088e-05	22	21917708	G	A	0.0984952	0.0269	0.000254097
rs131660	0.0995014	3.69767	0.0524934	4.55656	0.0079035	0.00103382	0.0079035	0.0002006	2.77613e-05	22	21917757	A	G	0.0995014	0.0267	0.0002006
rs131664	0.105297	4.27959	0.051895	4.46545	0.0027662	0.00123063	0.0027662	5.25303e-05	3.42413e-05	22	21920403	A	G	0.105297	0.026	5.25303e-05
rs131665	0.104605	4.22709	0.0519313	4.46994	0.00299242	0.00122093	0.00299242	5.92802e-05	3.38891e-05	22	21920903	G	A	0.104605	0.0261	5.92802e-05
rs13205658	-0.218702	8.33923	-0.307493	28.3148	9.31109e-07	4.49337e-09	9.31109e-07	4.57899e-09	4.84395e-29	6	32577607	T	A	-0.218702	0.0373	4.57899e-09
rs13206639	-0.213094	8.11679	-0.307494	28.315	1.44924e-06	4.49337e-09	1.44924e-06	7.64205e-09	4.84172e-29	6	32578100	A	G	-0.213094	0.0369	7.64205e-09
rs13221560	0.0962026	4.6784	0.0624367	5.66459	0.001322	0.000109902	0.001322	2.09701e-05	2.16476e-06	7	128663175	G	A	0.0962026	0.0226	2.09701e-05
rs13242262	0.0968964	4.85543	0.0547361	5.17761	0.000950773	0.000294454	0.000950773	1.39499e-05	6.64339e-06	7	128591364	T	A	0.0968964	0.0223	1.39499e-05
rs13333976	0.100705	3.91721	0.0540699	5.40322	0.0054009	0.000185513	0.0054009	0.000121001	3.95166e-06	16	28347707	C	T	0.100705	0.0262	0.000121001
rs13393754	0.0871039	4.45235	0.0412523	3.37544	0.0020132	0.00992967	0.00992967	3.52899e-05	0.000421269	2	199518159	T	C	0.0871039	0.0211	3.52899e-05
rs1362126	0.0915029	4.54485	0.132367	29.2754	0.00169572	4.49337e-09	0.00169572	2.852e-05	5.30396e-30	6	29691019	A	G	0.0915029	0.0219	2.852e-05
rs137893789	-0.212401	3.63134	0.549266	72.6975	0.00903931	4.49337e-09	0.00903931	0.000233701	2.00678e-73	6	32055486	A	G	-0.212401	0.0577	0.000233701
rs138188178	0.349198	3.59448	0.167466	18.941	0.00967992	4.49337e-09	0.00967992	0.000254402	1.14551e-19	6	30600242	T	G	0.349198	0.0955	0.000254402
rs138680782	-0.120801	7.47638	-0.0426298	3.57987	5.1641e-06	0.00677532	0.00677532	3.33903e-08	0.000263106	1	2499459	C	T	-0.120801	0.0219	3.33903e-08
rs138753323	0.652101	22.9551	0.259078	10.8989	1.15676e-08	4.49337e-09	1.15676e-08	1.10892e-23	1.26212e-11	6	32173599	C	T	0.652101	0.065	1.10892e-23
rs139957660	0.292102	6.57398	-0.49476	102.035	3.41639e-05	4.49337e-09	3.41639e-05	2.66698e-07	9.22571e-103	6	32574983	A	G	0.292102	0.0568	2.66698e-07
rs140488	0.104605	4.22651	0.051895	4.46545	0.00299492	0.00123063	0.00299492	5.93595e-05	3.42413e-05	22	21919671	G	A	0.104605	0.0261	5.93595e-05
rs140489	0.0988041	3.83476	0.0525177	4.56413	0.00629636	0.00102044	0.00629636	0.000146299	2.72816e-05	22	21921294	A	G	0.0988041	0.026	0.000146299
rs140490	0.0995014	3.88107	0.0525177	4.56413	0.00578065	0.00102044	0.00578065	0.000131501	2.72816e-05	22	21921686	T	G	0.0995014	0.026	0.000131501
rs140491	0.104505	4.21968	0.0518806	4.4633	0.00303914	0.00123527	0.00303914	6.03004e-05	3.44112e-05	22	21922364	C	T	0.104505	0.0261	6.03004e-05
rs140492	0.0992017	3.86012	0.052435	4.55154	0.00601395	0.00104466	0.00601395	0.000138	2.80841e-05	22	21923144	C	A	0.0992017	0.026	0.000138
rs140498	0.1039	4.17711	0.051807	4.45224	0.00333674	0.00125916	0.00333674	6.65105e-05	3.52988e-05	22	21927064	A	G	0.1039	0.0261	6.65105e-05
rs140499	0.105098	4.23307	0.051812	4.45296	0.00296665	0.00125761	0.00296665	5.84696e-05	3.52403e-05	22	21927231	T	C	0.105098	0.0262	5.84696e-05
rs140508611	0.795601	4.4096	0.458503	15.9398	0.00219015	4.49337e-09	0.00219015	3.89404e-05	1.14868e-16	6	32416799	G	T	0.795601	0.1934	3.89404e-05
rs140815160	0.237599	4.9165	0.383418	95.3744	0.000865589	4.49337e-09	0.000865589	1.21199e-05	4.2228e-96	6	31440445	A	T	0.237599	0.0543	1.21199e-05
rs140953685	-0.1604	3.8548	-0.11382	8.06487	0.00607319	8.54264e-07	0.00607319	0.000139701	8.61252e-09	6	30960924	G	A	-0.1604	0.0421	0.000139701
rs141854621	0.3639	4.75548	0.54542	187.942	0.00112947	4.49337e-09	0.00112947	1.75598e-05	1.14288e-188	6	31402054	T	C	0.3639	0.0847	1.75598e-05
rs141890570	0.199899	6.25956	0.177919	38.5277	6.40057e-05	4.49337e-09	6.40057e-05	5.50098e-07	2.96688e-39	6	32667412	A	G	0.199899	0.0399	5.50098e-07
rs142264362	0.233704	4.14068	-0.497869	102.555	0.00359143	4.49337e-09	0.00359143	7.23303e-05	2.78612e-103	6	32567283	A	G	0.233704	0.0589	7.23303e-05
rs142716612	0.365802	4.62856	0.545096	187.849	0.00145463	4.49337e-09	0.00145463	2.35201e-05	1.41579e-188	6	31408378	A	G	0.365802	0.0865	2.35201e-05
rs142770866	0.199703	5.5318	-0.118106	7.06427	0.000283614	6.80007e-06	0.000283614	2.939e-06	8.62442e-08	19	10525372	A	G	0.199703	0.0427	2.939e-06
rs144039739	0.506998	5.33545	-0.24099	4.21414	0.000399787	0.00205227	0.00205227	4.61902e-06	6.10745e-05	6	32453474	T	C	0.506998	0.1107	4.61902e-06
rs144081603	0.301294	7.12738	-0.485998	98.803	1.09065e-05	4.49337e-09	1.09065e-05	7.45796e-08	1.57398e-99	6	32589374	C	T	0.301294	0.056	7.45796e-08
rs144569746	0.133	3.99568	0.10306	7.62179	0.00469802	2.12107e-06	0.00469802	0.000101	2.38897e-08	2	111908567	T	C	0.133	0.0342	0.000101
rs144591706	0.301296	6.8824	-0.494684	102.23	1.80269e-05	4.49337e-09	1.80269e-05	1.31099e-07	5.88844e-103	6	32588819	T	C	0.301296	0.0571	1.31099e-07
rs144614916	0.610094	9.04508	0.344064	10.996	2.27542e-07	4.49337e-09	2.27542e-07	9.01405e-10	1.00925e-11	6	32676309	C	A	0.610094	0.0996	9.01405e-10
rs144670378	0.353494	4.59722	0.545804	188.031	0.00154489	4.49337e-09	0.00154489	2.52802e-05	9.31108e-189	6	31398047	T	A	0.353494	0.0839	2.52802e-05
rs145156358	0.3639	4.78331	0.544706	187.503	0.00107944	4.49337e-09	0.00107944	1.64699e-05	3.14051e-188	6	31401315	A	C	0.3639	0.0845	1.64699e-05
rs145281025	0.259599	8.27531	0.201041	45.4796	1.04432e-06	4.49337e-09	1.04432e-06	5.30506e-09	3.31436e-46	6	32674252	A	G	0.259599	0.0445	5.30506e-09
rs1455343	0.0961008	4.96337	0.0442721	3.82344	0.000802488	0.0042567	0.0042567	1.088e-05	0.000150162	2	199519691	T	G	0.0961008	0.0219	1.088e-05
rs1455344	0.0855995	4.33668	0.0425108	3.5586	0.00251913	0.00705865	0.00705865	4.60596e-05	0.000276312	2	199516059	A	G	0.0855995	0.021	4.60596e-05
rs1455349	0.0840014	4.10078	0.0466472	4.15028	0.00388053	0.00232213	0.00388053	7.92903e-05	7.0749e-05	2	199497285	G	A	0.0840014	0.0213	7.92903e-05
rs1455350	0.0816998	3.92996	0.0454342	3.95954	0.00528669	0.00331427	0.00528669	0.000117501	0.000109764	2	199497115	A	T	0.0816998	0.0212	0.000117501
rs1455351	0.0794979	3.74885	0.0424377	3.54004	0.00729355	0.0073059	0.0073059	0.000178299	0.000288377	2	199492201	G	A	0.0794979	0.0212	0.000178299
rs146090614	-0.1303	8.57284	-0.047214	4.27795	5.79324e-07	0.00180953	0.00180953	2.67399e-09	5.27291e-05	1	2484748	C	T	-0.1303	0.0219	2.67399e-09
rs146323696	0.255099	9.11509	0.200717	45.3467	1.96e-07	4.49337e-09	1.96e-07	7.67202e-10	4.50091e-46	6	32663157	A	G	0.255099	0.0415	7.67202e-10
rs146365030	0.365199	4.65561	0.545879	188.003	0.00137892	4.49337e-09	0.00137892	2.20999e-05	9.93116e-189	6	31402312	T	C	0.365199	0.0861	2.20999e-05
rs147633772	0.247295	4.23277	-0.202039	16.2078	0.00296794	4.49337e-09	0.00296794	5.851e-05	6.19726e-17	6	32613983	T	A	0.247295	0.0615	5.851e-05
rs147716103	0.224798	6.43699	0.184469	36.5583	4.46306e-05	4.49337e-09	4.46306e-05	3.65603e-07	2.76503e-37	6	32445319	C	G	0.224798	0.0442	3.65603e-07
rs147781459	0.253098	6.25446	-0.31194	11.8716	6.46471e-05	4.49337e-09	6.46471e-05	5.56596e-07	1.344e-12	6	32745465	T	G	0.253098	0.0506	5.56596e-07
rs147804272	0.192701	5.71063	0.200696	45.3384	0.000197342	4.49337e-09	0.000197342	1.94702e-06	4.58775e-46	6	32662823	T	C	0.192701	0.0405	1.94702e-06
rs149271	0.0802994	3.60995	0.0553754	5.66377	0.00941105	0.000110073	0.00941105	0.000245499	2.16885e-06	16	28506872	G	A	0.0802994	0.0219	0.000245499
rs150236510	0.960598	6.89894	0.484408	16.2724	1.74789e-05	4.49337e-09	1.74789e-05	1.262e-07	5.34072e-17	6	32449662	A	G	0.960598	0.1818	1.262e-07
rs150528380	0.362204	4.56051	0.447693	142.521	0.00165062	4.49337e-09	0.00165062	2.751e-05	3.01301e-143	6	31411556	G	A	0.362204	0.0864	2.751e-05
rs150622545	0.358806	16.4433	-0.103971	4.32892	1.15676e-08	0.00162797	0.00162797	3.6033e-17	4.689e-05	6	32022147	G	A	0.358806	0.0426	3.6033e-17
rs150984561	0.179902	3.91757	0.15145	14.5803	0.00539767	4.49337e-09	0.00539767	0.000120901	2.62845e-15	6	31169477	A	G	0.179902	0.0468	0.000120901
rs1517352	0.0817959	3.74958	-0.0602973	6.32963	0.00728485	2.78222e-05	0.00728485	0.000178	4.68134e-07	2	191931464	C	A	0.0817959	0.0218	0.000178
rs1555791	-0.120305	7.85017	-0.0434472	3.70271	2.4187e-06	0.00526767	0.00526767	1.41198e-08	0.000198285	1	2498862	C	G	-0.120305	0.0212	1.41198e-08
rs1569495	0.116004	4.82565	0.0495124	3.88539	0.0010039	0.00378712	0.00378712	1.494e-05	0.0001302	22	39665142	C	G	0.116004	0.0268	1.494e-05
rs17000962	0.109502	4.38977	0.0468322	3.52019	0.00227961	0.00757033	0.00757033	4.07596e-05	0.000301863	22	39680187	G	A	0.109502	0.0267	4.07596e-05
rs17184549	0.151201	7.23792	0.177695	45.0298	8.61073e-06	4.49337e-09	8.61073e-06	5.78203e-08	9.33684e-46	6	29648120	A	G	0.151201	0.0279	5.78203e-08
rs17191234	-0.280197	27.6501	0.197162	60.0925	1.15676e-08	4.49337e-09	1.15676e-08	2.23821e-28	8.08165e-61	6	32564681	C	A	-0.280197	0.0254	2.23821e-28
rs17201595	-0.299296	3.95429	-0.436748	4.95448	0.00506876	0.000467706	0.00506876	0.000111099	1.1105e-05	6	32058425	C	G	-0.299296	0.0774	0.000111099
rs17207524	-0.257205	5.97021	-0.501107	10.5151	0.000118024	4.62232e-09	0.000118024	1.071e-06	3.05422e-11	6	31726850	T	G	-0.257205	0.0527	1.071e-06
rs17207986	0.357704	15.9555	-0.113716	5.06937	1.15676e-08	0.000368021	0.000368021	1.1079e-16	8.52374e-06	6	32079567	C	T	0.357704	0.0431	1.1079e-16
rs17213756	-0.211895	3.95979	0.15326	4.44357	0.00501949	0.0012831	0.00501949	0.000109701	3.60106e-05	6	32787996	T	C	-0.211895	0.0548	0.000109701
rs17229285	-0.0846977	4.19098	-0.0440045	3.75742	0.00323978	0.00480037	0.00480037	6.44199e-05	0.000174816	2	199523122	T	C	-0.0846977	0.0212	6.44199e-05
rs17264332	0.164698	10.2908	0.0718264	6.06597	1.75601e-08	4.71025e-05	4.71025e-05	5.11918e-11	8.59073e-07	6	138005515	G	A	0.164698	0.0251	5.11918e-11
rs17369215	0.144897	7.60276	0.172263	43.337	3.93505e-06	4.49337e-09	3.93505e-06	2.49597e-08	4.60257e-44	6	29647715	T	C	0.144897	0.026	2.49597e-08
rs17425622	-0.407802	29.2708	0.621518	200	1.15676e-08	4.49337e-09	1.15676e-08	5.36043e-30	1e-200	6	32571961	C	T	-0.407802	0.0358	5.36043e-30
rs17484848	0.131704	3.92849	0.103011	7.61466	0.00529986	2.15471e-06	0.00529986	0.000117899	2.42851e-08	2	111900560	C	T	0.131704	0.0342	0.000117899
rs17612625	-0.234202	20.9535	0.19013	59.5913	1.15676e-08	4.49337e-09	1.15676e-08	1.11301e-21	2.56271e-60	6	32615702	C	A	-0.234202	0.0245	1.11301e-21
rs17612633	-0.234596	20.9385	0.190027	59.5589	1.15676e-08	4.49337e-09	1.15676e-08	1.15213e-21	2.76121e-60	6	32615710	C	G	-0.234596	0.0245	1.15213e-21
rs17612640	-0.240697	21.8955	0.189123	58.9958	1.15676e-08	4.49337e-09	1.15676e-08	1.27204e-22	1.00972e-59	6	32615754	A	G	-0.240697	0.0246	1.27204e-22
rs17612852	-0.182506	9.86044	0.430003	200	4.25458e-08	4.49337e-09	4.25458e-08	1.37899e-10	1e-200	6	32620572	A	G	-0.182506	0.0284	1.37899e-10
rs17612858	-0.236699	21.1267	0.196939	62.5177	1.15676e-08	4.49337e-09	1.15676e-08	7.46965e-22	3.03599e-63	6	32620622	T	A	-0.236699	0.0246	7.46965e-22
rs1766	-0.271598	23.9602	0.0432399	3.63998	1.15676e-08	0.00602566	0.00602566	1.09597e-24	0.000229097	6	32627795	G	A	-0.271598	0.0265	1.09597e-24
rs1781134	0.167199	3.61279	0.0654448	4.20825	0.00936169	0.00207716	0.00936169	0.000243899	6.19085e-05	1	1357461	T	C	0.167199	0.0456	0.000243899
rs17840121	-0.210203	8.17037	-0.299156	29.041	1.29109e-06	4.49337e-09	1.29109e-06	6.75507e-09	9.09913e-30	6	32577693	C	G	-0.210203	0.0363	6.75507e-09
rs17843573	-0.223106	19.2298	0.189984	59.5765	1.15676e-08	4.49337e-09	1.15676e-08	5.89115e-20	2.65155e-60	6	32615400	T	C	-0.223106	0.0244	5.89115e-20
rs17843584	-0.219002	17.7317	0.190787	60.0341	1.15676e-08	4.49337e-09	1.15676e-08	1.85481e-18	9.24485e-61	6	32615668	T	G	-0.219002	0.025	1.85481e-18
rs17843604	-0.248205	23.8775	0.239844	94.3011	1.15676e-08	4.49337e-09	1.15676e-08	1.32587e-24	4.99919e-95	6	32620283	T	C	-0.248205	0.0242	1.32587e-24
rs1793889	-0.121704	5.2572	-0.056376	3.72477	0.000460885	0.00507394	0.00507394	5.53095e-06	0.000188465	6	31222181	A	G	-0.121704	0.0268	5.53095e-06
rs1809194	0.0844974	4.17895	0.0428324	3.60477	0.00332388	0.00645115	0.00645115	6.62293e-05	0.000248445	2	199498921	T	C	0.0844974	0.0212	6.62293e-05
rs1811069	0.100395	3.90066	0.0532542	4.68389	0.00556251	0.000814545	0.00556251	0.000125701	2.07067e-05	22	21982054	G	T	0.100395	0.0262	0.000125701
rs1812006	-0.210399	11.2814	0.219938	26.0877	1.15676e-08	4.49337e-09	1.15676e-08	5.23118e-12	8.17147e-27	6	32778656	G	A	-0.210399	0.0305	5.23118e-12
rs181359	0.104198	4.19186	0.0519877	4.48064	0.00323363	0.00119782	0.00323363	6.42895e-05	3.30644e-05	22	21928641	A	G	0.104198	0.0261	6.42895e-05
rs181360	0.103795	4.16896	0.0518068	4.45221	0.00339372	0.00125923	0.00339372	6.77704e-05	3.53012e-05	22	21928916	G	T	0.103795	0.0261	6.77704e-05
rs181362	0.0989037	3.84375	0.0528245	4.61227	0.00619624	0.000936218	0.00619624	0.000143301	2.44191e-05	22	21932068	T	C	0.0989037	0.026	0.000143301
rs181363	0.0994005	3.8814	0.0524167	4.54844	0.00577698	0.00105136	0.00577698	0.000131401	2.82852e-05	22	21932264	G	A	0.0994005	0.026	0.000131401
rs181366	0.1039	4.18197	0.0517532	4.44341	0.00330277	0.00128357	0.00330277	6.57703e-05	3.60238e-05	22	21933780	T	C	0.1039	0.026	6.57703e-05
rs182199044	0.444	5.25228	-0.395379	12.1919	0.000465049	4.49337e-09	0.000465049	5.59397e-06	6.42836e-13	6	31271281	A	G	0.444	0.0978	5.59397e-06
rs182814380	0.488298	4.08297	-0.508751	6.58132	0.00401493	1.71942e-05	0.00401493	8.26095e-05	2.62229e-07	6	31227534	G	T	0.488298	0.124	8.26095e-05
rs182914108	-0.212398	3.8671	-0.0807694	4.70257	0.00593622	0.000785169	0.00593622	0.0001358	1.98349e-05	6	31359426	T	A	-0.212398	0.0557	0.0001358
rs183183311	0.529198	6.66174	-0.265388	4.15261	2.85639e-05	0.00231228	0.00231228	2.17901e-07	7.03704e-05	6	32453410	A	C	0.529198	0.1021	2.17901e-07
rs183994601	0.3612	14.6938	0.180723	35.4449	1.15676e-08	4.49337e-09	1.15676e-08	2.02395e-15	3.59005e-36	6	32599405	A	G	0.3612	0.0455	2.02395e-15
rs184889746	0.812404	5.09898	0.567537	15.3776	0.000626174	4.49337e-09	0.000626174	7.96196e-06	4.19179e-16	6	32454385	C	T	0.812404	0.1819	7.96196e-06
rs184931727	1.0184	6.45618	0.500161	14.9853	4.28716e-05	4.49337e-09	4.28716e-05	3.498e-07	1.03443e-15	6	32449515	A	G	1.0184	0.1999	3.498e-07
rs185079571	-0.413499	10.5789	-0.509912	11.3102	1.15676e-08	4.49337e-09	1.15676e-08	2.63694e-11	4.89553e-12	6	32520557	G	A	-0.413499	0.062	2.63694e-11
rs185350680	0.304394	10.3703	0.200033	44.8395	1.51003e-08	4.49337e-09	1.51003e-08	4.26285e-11	1.4471e-45	6	32667450	G	A	0.304394	0.0462	4.26285e-11
rs186097794	-0.0992017	4.14978	0.176002	38.4215	0.00352781	4.49337e-09	0.00352781	7.08304e-05	3.78879e-39	6	31225704	T	C	-0.0992017	0.025	7.08304e-05
rs186869027	0.421201	4.87387	-0.508067	6.56701	0.000922984	1.77173e-05	0.000922984	1.337e-05	2.71013e-07	6	31224908	A	G	0.421201	0.0967	1.337e-05
rs1874327	0.102	5.02429	0.0601835	5.2819	0.000722271	0.000237869	0.000722271	9.45606e-06	5.22516e-06	7	128585376	T	A	0.102	0.023	9.45606e-06
rs1886730	-0.127399	8.23048	-0.045005	3.92698	1.1448e-06	0.00349116	0.00349116	5.88193e-09	0.00011831	1	2488608	C	T	-0.127399	0.0219	5.88193e-09
rs1886731	-0.140501	9.64705	-0.044691	3.87313	6.66592e-08	0.00388006	0.00388006	2.25398e-10	0.000133928	1	2472081	C	T	-0.140501	0.0221	2.25398e-10
rs1909096	-0.265398	10.5696	-0.307576	28.3285	1.15676e-08	4.49337e-09	1.15676e-08	2.69401e-11	4.69353e-29	6	32570877	G	A	-0.265398	0.0398	2.69401e-11
rs191400182	1.3319	3.89757	0.489214	16.516	0.00559692	4.49337e-09	0.00559692	0.000126599	3.04789e-17	6	32449840	T	C	1.3319	0.3475	0.000126599
rs192460891	0.132595	3.62415	0.258273	72.8784	0.00916426	4.49337e-09	0.00916426	0.000237602	1.32312e-73	6	31145000	G	T	0.132595	0.0361	0.000237602
rs1973872	-0.0889994	3.79561	-0.0560792	3.8887	0.0067363	0.00376202	0.0067363	0.0001601	0.000129211	2	204631016	G	T	-0.0889994	0.0236	0.0001601
rs1974044	-0.134304	9.12448	-0.0454836	4.00447	1.92482e-07	0.0030702	0.0030702	7.50793e-10	9.8976e-05	1	2479983	G	A	-0.134304	0.0218	7.50793e-10
rs2004640	0.097798	5.25243	-0.075355	9.95364	0.000464922	1.54513e-08	0.000464922	5.59204e-06	1.11265e-10	7	128578301	T	G	0.097798	0.0215	5.59204e-06
rs2007418	0.0996988	3.9307	0.048299	3.79879	0.00528006	0.00445375	0.00528006	0.000117301	0.000158932	22	39712394	C	T	0.0996988	0.0259	0.000117301
rs2016175	-0.124101	8.29886	-0.043974	3.78152	1.00261e-06	0.00459844	0.00459844	5.02505e-09	0.000165379	1	2513632	G	C	-0.124101	0.0212	5.02505e-09
rs2016366	-0.129799	8.96537	-0.0455437	4.00897	2.66159e-07	0.00304575	0.00304575	1.083e-09	9.79558e-05	1	2513678	T	A	-0.129799	0.0213	1.083e-09
rs204883	-0.0803969	3.63582	0.101689	17.6671	0.00896145	4.49337e-09	0.00896145	0.000231302	2.15229e-18	6	32032743	A	G	-0.0803969	0.0218	0.000231302
rs2054122	-0.0780048	3.69529	-0.0456506	3.99647	0.00793187	0.00311365	0.00793187	0.000201702	0.000100816	2	199490128	T	G	-0.0780048	0.021	0.000201702
rs2070512	0.0964008	3.69122	0.0524137	4.54831	0.00799866	0.00105164	0.00799866	0.000203601	2.82937e-05	22	21949411	C	A	0.0964008	0.026	0.000203601
rs2071465	-0.0910009	4.58186	0.0561256	5.61401	0.00158913	0.000120961	0.00158913	2.61903e-05	2.43215e-06	6	32805470	G	C	-0.0910009	0.0216	2.61903e-05
rs2071473	0.0971993	5.08228	0.0999964	17.2012	0.000646715	4.49337e-09	0.000646715	8.27409e-06	6.29216e-18	6	32782605	T	C	0.0971993	0.0218	8.27409e-06
rs2071540	-0.0886975	4.52086	-0.0753883	10.0519	0.00177757	1.2527e-08	0.00177757	3.01398e-05	8.8736e-11	6	32812916	C	T	-0.0886975	0.0213	3.01398e-05
rs2071966	0.140596	4.31336	-0.0671493	3.49768	0.00262069	0.00787021	0.00787021	4.86004e-05	0.000317922	6	28473325	G	T	0.140596	0.0346	4.86004e-05
rs2072633	-0.0978977	5.24565	0.104691	17.5479	0.00047066	4.49337e-09	0.00047066	5.68002e-06	2.83204e-18	6	31919578	G	A	-0.0978977	0.0216	5.68002e-06
rs2076125	0.0985946	3.85636	0.0482975	3.79921	0.00605582	0.00445022	0.00605582	0.0001392	0.000158778	22	39711351	G	A	0.0985946	0.0259	0.0001392
rs2076178	0.134503	7.04779	0.166153	40.7058	1.29066e-05	4.49337e-09	1.29066e-05	8.95798e-08	1.96879e-41	6	29691774	C	A	0.134503	0.0252	8.95798e-08
rs2087727	0.127601	3.87976	-0.0673802	4.29537	0.00579524	0.00174748	0.00579524	0.000131899	5.06559e-05	3	46153768	C	G	0.127601	0.0334	0.000131899
rs2094074	-0.117804	7.09903	-0.0448623	3.91375	1.15397e-05	0.00357215	0.00357215	7.96104e-08	0.000121969	1	2514575	T	C	-0.117804	0.0219	7.96104e-08
rs2100574	-0.110596	5.44117	-0.0629576	6.47972	0.000331579	2.09089e-05	0.000331579	3.62101e-06	3.31345e-07	1	2721149	A	G	-0.110596	0.0239	3.62101e-06
rs2147905	-0.135998	9.4395	-0.0466375	4.18423	1.01371e-07	0.00217866	0.00217866	3.63496e-10	6.5429e-05	1	2482921	C	T	-0.135998	0.0217	3.63496e-10
rs2182176	-0.126698	8.49107	-0.0436486	3.71784	6.84797e-07	0.005132	0.005132	3.22797e-09	0.000191496	1	2499254	A	G	-0.126698	0.0214	3.22797e-09
rs2227312	-0.131704	8.9017	-0.0484068	4.45888	2.98882e-07	0.00124482	0.00124482	1.25401e-09	3.47632e-05	1	2487663	A	C	-0.131704	0.0217	1.25401e-09
rs2227313	-0.132904	9.06641	-0.0458307	4.05912	2.17876e-07	0.00278004	0.00278004	8.58203e-10	8.7273e-05	1	2487766	C	T	-0.132904	0.0217	8.58203e-10
rs2230365	0.146703	6.52564	0.104114	11.2996	3.76561e-05	4.49337e-09	3.76561e-05	2.98099e-07	5.01649e-12	6	31525448	T	C	0.146703	0.0286	2.98099e-07
rs2233952	-0.138701	3.92885	-0.139765	16.0494	0.00529663	4.49337e-09	0.00529663	0.000117801	8.92483e-17	6	31105891	G	A	-0.138701	0.036	0.000117801
rs2233978	0.156104	5.21932	0.253193	40.4892	0.000492944	4.49337e-09	0.000492944	6.03504e-06	3.2419e-41	6	31079703	G	C	0.156104	0.0345	6.03504e-06
rs2234161	-0.133303	9.21567	-0.0433585	3.68565	1.58309e-07	0.00547381	0.00547381	6.08597e-10	0.000206229	1	2491205	T	C	-0.133303	0.0215	6.08597e-10
rs2239705	-0.1498	6.48612	-0.0848779	4.48782	4.06235e-05	0.00118231	0.00118231	3.26498e-07	3.25222e-05	6	31513402	A	G	-0.1498	0.0293	3.26498e-07
rs2253044	-0.168206	7.09291	-0.129697	8.55202	1.16775e-05	3.05618e-07	1.16775e-05	8.07402e-08	2.8053e-09	6	31461925	A	C	-0.168206	0.0313	8.07402e-08
rs2253051	-0.165901	6.93144	-0.130817	8.67069	1.64023e-05	2.38652e-07	1.64023e-05	1.17101e-07	2.13457e-09	6	31462002	C	G	-0.165901	0.0313	1.17101e-07
rs2256609	0.101203	3.92628	0.0629268	6.0984	0.00531965	4.42953e-05	0.00531965	0.0001185	7.9726e-07	22	21925017	G	A	0.101203	0.0263	0.0001185
rs2256965	0.102897	5.75647	0.0508251	4.85026	0.000182197	0.000579715	0.000579715	1.75198e-06	1.41169e-05	6	31555130	G	A	0.102897	0.0215	1.75198e-06
rs2257763	-0.132298	9.09947	-0.0440339	3.78512	2.02896e-07	0.00456828	0.00456828	7.95298e-10	0.000164014	1	2490898	A	C	-0.132298	0.0215	7.95298e-10
rs2258734	-0.109603	5.38331	-0.0693969	7.73765	0.000364346	1.7134e-06	0.000364346	4.13704e-06	1.82957e-08	1	2483961	A	G	-0.109603	0.0238	4.13704e-06
rs2260976	0.101402	5.03475	0.0649584	6.86606	0.000708526	1.01353e-05	0.000708526	9.23103e-06	1.36126e-07	1	2527678	G	A	0.101402	0.0229	9.23103e-06
rs2266959	0.101997	3.97798	0.063474	6.22761	0.00485656	3.41514e-05	0.00485656	0.000105201	5.92093e-07	22	21922904	T	G	0.101997	0.0263	0.000105201
rs2266961	0.101302	3.93181	0.0629279	6.09856	0.00527012	4.42815e-05	0.00527012	0.000117001	7.96966e-07	22	21928597	G	C	0.101302	0.0263	0.000117001
rs2266963	0.099003	3.79778	0.0629056	6.09472	0.00671044	4.46139e-05	0.00671044	0.000159302	8.04044e-07	22	21947467	G	C	0.099003	0.0262	0.000159302
rs2266964	0.0966981	3.71175	0.0524414	4.55241	0.0077357	0.00104278	0.0077357	0.0001942	2.80279e-05	22	21958304	G	A	0.0966981	0.026	0.0001942
rs2267647	-0.0893013	4.24718	0.114377	17.8824	0.00290585	4.49337e-09	0.00290585	5.66005e-05	1.31099e-18	6	32975511	G	A	-0.0893013	0.0222	5.66005e-05
rs2272347	0.094901	4.7716	0.0543355	5.1012	0.00110033	0.000343983	0.00110033	1.692e-05	7.92136e-06	7	128619415	A	T	0.094901	0.0221	1.692e-05
rs2277228	-0.0841972	3.98297	-0.0472173	4.21538	0.00481186	0.00204703	0.00481186	0.000103999	6.09004e-05	10	8105745	A	G	-0.0841972	0.0217	0.000103999
rs2280714	0.101798	5.02228	0.060968	5.39341	0.000724912	0.000189569	0.000724912	9.49992e-06	4.04194e-06	7	128594725	T	C	0.101798	0.023	9.49992e-06
rs2281852	-0.130701	8.90066	-0.0422885	3.53007	2.99417e-07	0.0074387	0.0074387	1.25701e-09	0.000295073	1	2490942	A	C	-0.130701	0.0215	1.25701e-09
rs2283789	0.100395	3.94923	0.0517909	4.44655	0.00511408	0.00127438	0.00511408	0.000112401	3.57643e-05	22	21944478	G	T	0.100395	0.026	0.000112401
rs2283790	0.102	4.05968	0.0517909	4.4498	0.0041907	0.00126488	0.0041907	8.71606e-05	3.54977e-05	22	21956653	G	A	0.102	0.026	8.71606e-05
rs2286644	-0.095801	5.03555	0.0431443	3.44007	0.000707474	0.00882319	0.00882319	9.21404e-06	0.00036302	5	149597841	G	A	-0.095801	0.0216	9.21404e-06
rs2290400	0.0894981	4.66035	0.0414315	3.3821	0.00136708	0.00980722	0.00980722	2.186e-05	0.000414859	17	38066240	C	T	0.0894981	0.0211	2.186e-05
rs2293751	-0.0878044	4.23225	0.112025	21.2958	0.00297018	4.49337e-09	0.00297018	5.85801e-05	5.06058e-22	6	31907837	A	G	-0.0878044	0.0219	5.85801e-05
rs2304257	0.185402	4.59176	-0.118081	7.12239	0.00156061	5.97126e-06	0.00156061	2.56e-05	7.54414e-08	19	10491005	G	C	0.185402	0.044	2.56e-05
rs2305479	0.131502	9.26914	0.0416477	3.41657	1.43908e-07	0.00921978	0.00921978	5.38096e-10	0.000383204	17	38062217	T	C	0.131502	0.0212	5.38096e-10
rs2327832	0.162801	10.0792	0.0704971	5.85234	2.70547e-08	7.41967e-05	7.41967e-05	8.33297e-11	1.40495e-06	6	137973068	G	A	0.162801	0.0251	8.33297e-11
rs2395042	-0.0899961	3.85017	0.219909	63.0547	0.00612475	4.49337e-09	0.00612475	0.000141198	8.81658e-64	6	31461817	C	A	-0.0899961	0.0237	0.000141198
rs241426	-0.103396	5.62069	0.0854042	12.1504	0.000237901	4.49337e-09	0.000237901	2.39502e-06	7.07294e-13	6	32804553	A	T	-0.103396	0.0219	2.39502e-06
rs241427	-0.0819025	3.64359	0.0486883	4.1704	0.00882641	0.0022371	0.00882641	0.000227201	6.75461e-05	6	32804414	G	A	-0.0819025	0.0222	0.000227201
rs241429	0.0931026	4.7428	0.139902	28.5667	0.00116114	4.49337e-09	0.00116114	1.80801e-05	2.71206e-29	6	32803840	G	A	0.0931026	0.0217	1.80801e-05
rs241436	0.105005	5.9914	-0.0985874	16.5497	0.000112726	4.49337e-09	0.000112726	1.02e-06	2.82033e-17	6	32797876	G	A	0.105005	0.0215	1.02e-06
rs2428493	-0.141402	7.89997	-0.0905235	12.1977	2.24149e-06	4.49337e-09	2.24149e-06	1.25901e-08	6.34308e-13	6	31329135	A	C	-0.141402	0.0248	1.25901e-08
rs2454138	-0.366999	41.7665	0.440221	200	1.15676e-08	4.49337e-09	1.15676e-08	1.71199e-42	1e-200	6	32570401	A	G	-0.366999	0.0269	1.71199e-42
rs2477678	-0.137195	9.43145	-0.0454562	3.99795	1.0279e-07	0.00310561	0.00310561	3.70297e-10	0.000100473	1	2478511	A	T	-0.137195	0.0219	3.70297e-10
rs2495365	-0.120801	7.90974	-0.0432187	3.66917	2.20673e-06	0.00567294	0.00567294	1.23101e-08	0.000214205	1	2498027	G	A	-0.120801	0.0212	1.23101e-08
rs2495366	-0.137	9.4613	-0.0418123	3.45909	9.75834e-08	0.00850219	0.00850219	3.457e-10	0.000347464	1	2488930	A	G	-0.137	0.0218	3.457e-10
rs2515919	0.0923017	4.39041	0.0781168	10.5121	0.00227672	4.65405e-09	0.00227672	4.06996e-05	3.07539e-11	6	31564167	G	A	0.0923017	0.0225	4.06996e-05
rs2516049	-0.366399	41.6962	0.44022	200	1.15676e-08	4.49337e-09	1.15676e-08	2.0128e-42	1e-200	6	32570400	C	T	-0.366399	0.0268	2.0128e-42
rs2516051	-0.337405	39.1702	0.440131	200	1.15676e-08	4.49337e-09	1.15676e-08	6.75772e-40	1e-200	6	32570184	T	C	-0.337405	0.0255	6.75772e-40
rs2516402	-0.150695	4.51159	-0.0877059	3.59064	0.00180945	0.00663184	0.00663184	3.079e-05	0.000256661	6	31480878	A	G	-0.150695	0.0362	3.079e-05
rs2516403	0.0989037	4.72239	0.167419	33.7862	0.00121212	4.49337e-09	0.00121212	1.895e-05	1.63606e-34	6	31480874	T	C	0.0989037	0.0231	1.895e-05
rs2516405	-0.151905	4.5812	-0.0875489	3.57984	0.00159103	0.00677572	0.00677572	2.62301e-05	0.000263124	6	31480739	A	G	-0.151905	0.0361	2.62301e-05
rs2516409	-0.166302	6.98297	-0.130206	8.55896	1.46953e-05	3.01113e-07	1.46953e-05	1.03999e-07	2.76083e-09	6	31463408	G	T	-0.166302	0.0313	1.03999e-07
rs2516411	-0.157204	6.19812	-0.130702	8.6172	7.32447e-05	2.64883e-07	7.32447e-05	6.33695e-07	2.41435e-09	6	31462324	A	C	-0.157204	0.0316	6.33695e-07
rs2516428	-0.163896	6.83476	-0.13072	8.62287	1.99526e-05	2.62102e-07	1.99526e-05	1.46299e-07	2.38303e-09	6	31470850	T	C	-0.163896	0.0312	1.46299e-07
rs2516496	-0.164002	6.83624	-0.13068	8.61841	1.98923e-05	2.6429e-07	1.98923e-05	1.45801e-07	2.40763e-09	6	31469491	C	G	-0.164002	0.0312	1.45801e-07
rs2516498	-0.165205	6.92336	-0.130751	8.62528	1.667e-05	2.60921e-07	1.667e-05	1.193e-07	2.36985e-09	6	31465899	C	G	-0.165205	0.0312	1.193e-07
rs2523500	0.0827958	3.70487	0.165286	34.9528	0.00781769	4.49337e-09	0.00781769	0.000197301	1.11481e-35	6	31518354	A	G	0.0827958	0.0222	0.000197301
rs2523590	-0.104198	3.9539	0.189548	47.8401	0.00507225	4.49337e-09	0.00507225	0.000111199	1.44511e-48	6	31327064	C	T	-0.104198	0.027	0.000111199
rs2534657	-0.163802	6.81645	-0.130857	8.63901	2.0698e-05	2.54188e-07	2.0698e-05	1.52598e-07	2.2961e-09	6	31472459	T	C	-0.163802	0.0312	1.52598e-07
rs2534662	-0.163896	6.83476	-0.13072	8.62287	1.99526e-05	2.62102e-07	1.99526e-05	1.46299e-07	2.38303e-09	6	31471557	A	G	-0.163896	0.0312	1.46299e-07
rs2534666	0.113606	6.48838	0.126769	25.7567	4.04538e-05	4.49337e-09	4.04538e-05	3.24803e-07	1.75106e-26	6	31468546	G	A	0.113606	0.0222	3.24803e-07
rs2534669	-0.164603	6.88008	-0.130732	8.62416	1.81075e-05	2.6147e-07	1.81075e-05	1.31801e-07	2.37596e-09	6	31466860	A	G	-0.164603	0.0312	1.31801e-07
rs2534670	-0.165205	6.92227	-0.131016	8.65652	1.67061e-05	2.45601e-07	1.67061e-05	1.196e-07	2.20536e-09	6	31466051	A	T	-0.165205	0.0312	1.196e-07
rs2534674	0.114603	6.59946	0.126597	25.6976	3.2538e-05	4.49337e-09	3.2538e-05	2.51501e-07	2.00632e-26	6	31465103	C	T	0.114603	0.0222	2.51501e-07
rs2534676	0.115496	6.63884	0.126596	25.6918	3.00252e-05	4.49337e-09	3.00252e-05	2.29699e-07	2.03329e-26	6	31464029	T	C	0.115496	0.0223	2.29699e-07
rs2534677	-0.166099	6.98005	-0.130704	8.61775	1.4792e-05	2.64613e-07	1.4792e-05	1.04701e-07	2.41129e-09	6	31464026	C	T	-0.166099	0.0312	1.04701e-07
rs2534678	-0.166196	6.98422	-0.130713	8.61899	1.46539e-05	2.64005e-07	1.46539e-05	1.037e-07	2.40442e-09	6	31463963	T	G	-0.166196	0.0312	1.037e-07
rs2534682	-0.166404	6.99268	-0.130702	8.61736	1.44079e-05	2.64805e-07	1.44079e-05	1.017e-07	2.41346e-09	6	31462928	T	A	-0.166404	0.0313	1.017e-07
rs2596474	-0.0970995	3.8471	0.15727	35.8417	0.00615894	4.49337e-09	0.00615894	0.0001422	1.43979e-36	6	31326223	G	A	-0.0970995	0.0255	0.0001422
rs2621323	0.100296	5.12529	0.0958925	15.656	0.000593814	4.49337e-09	0.000593814	7.49394e-06	2.208e-16	6	32788707	G	A	0.100296	0.0224	7.49394e-06
rs2621326	0.0953011	5.14152	0.140968	32.9604	0.000573851	4.49337e-09	0.000573851	7.21905e-06	1.09547e-33	6	32783896	A	G	0.0953011	0.0212	7.21905e-06
rs2621331	0.0829983	3.6925	0.140235	23.6254	0.00797642	4.49337e-09	0.00797642	0.000203002	2.36919e-24	6	32780470	T	C	0.0829983	0.0223	0.000203002
rs2621332	0.108298	5.7176	0.136552	22.3417	0.00019491	4.49337e-09	0.00019491	1.91602e-06	4.55302e-23	6	32780317	A	G	0.108298	0.0227	1.91602e-06
rs2647025	-0.302904	26.0728	0.151937	34.4208	1.15676e-08	4.49337e-09	1.15676e-08	8.45668e-27	3.7949e-35	6	32635949	A	G	-0.302904	0.0283	8.45668e-27
rs2647060	-0.242505	9.9813	-0.307595	28.3319	3.29333e-08	4.49337e-09	3.29333e-08	1.044e-10	4.65693e-29	6	32569667	T	G	-0.242505	0.0375	1.044e-10
rs2647062	-0.383499	27.8502	0.618093	200	1.15676e-08	4.49337e-09	1.15676e-08	1.41189e-28	1e-200	6	32570417	C	A	-0.383499	0.0346	1.41189e-28
rs2647063	-0.237699	9.30954	-0.307586	28.3302	1.33316e-07	4.49337e-09	1.33316e-07	4.90298e-10	4.6752e-29	6	32570439	C	G	-0.237699	0.0382	4.90298e-10
rs2647066	-0.375406	29.443	0.617982	200	1.15676e-08	4.49337e-09	1.15676e-08	3.60579e-30	1e-200	6	32571122	T	C	-0.375406	0.0329	3.60579e-30
rs2647072	-0.225697	8.55611	-0.307507	28.3174	6.00903e-07	4.49337e-09	6.00903e-07	2.77901e-09	4.81504e-29	6	32573950	T	G	-0.225697	0.038	2.77901e-09
rs2649599	-0.114498	4.20986	-0.0560538	4.6332	0.00310779	0.0008996	0.00310779	6.16794e-05	2.32702e-05	1	1305493	G	A	-0.114498	0.0286	6.16794e-05
rs2760976	-0.383107	27.6232	0.618173	200	1.15676e-08	4.49337e-09	1.15676e-08	2.38122e-28	1e-200	6	32560839	T	C	-0.383107	0.0347	2.38122e-28
rs2760979	-0.247602	10.8794	-0.221703	26.2967	1.15676e-08	4.49337e-09	1.15676e-08	1.32008e-11	5.0501e-27	6	32564786	T	A	-0.247602	0.0366	1.32008e-11
rs2760980	-0.393798	27.2087	0.618511	200	1.15676e-08	4.49337e-09	1.15676e-08	6.18443e-28	1e-200	6	32565201	A	G	-0.393798	0.0359	6.18443e-28
rs2760993	-0.226299	8.74909	-0.307155	28.2574	4.06587e-07	4.49337e-09	4.06587e-07	1.78201e-09	5.52841e-29	6	32573602	G	A	-0.226299	0.0376	1.78201e-09
rs2760994	-0.185198	13.4772	0.0692991	8.22746	1.15676e-08	6.12145e-07	6.12145e-07	3.33273e-14	5.92298e-09	6	32574308	T	C	-0.185198	0.0244	3.33273e-14
rs2764840	0.0933993	4.4756	0.0619103	6.46595	0.00193323	2.14655e-05	0.00193323	3.34503e-05	3.42019e-07	1	2529437	T	C	0.0933993	0.0225	3.34503e-05
rs2764841	0.0933993	4.4707	0.0619221	6.46821	0.00195008	2.13693e-05	0.00195008	3.38298e-05	3.40244e-07	1	2529360	A	G	0.0933993	0.0225	3.38298e-05
rs2764842	0.101203	5.01941	0.0651727	6.92748	0.000728684	8.99516e-06	0.000728684	9.56291e-06	1.18173e-07	1	2529192	G	A	0.101203	0.0229	9.56291e-06
rs2764845	0.0932991	4.46763	0.0619245	6.46867	0.00196064	2.13497e-05	0.00196064	3.40698e-05	3.39883e-07	1	2528999	T	G	0.0932991	0.0225	3.40698e-05
rs2764848	0.101401	5.03527	0.0651609	6.92522	0.000707842	9.03359e-06	0.000707842	9.21998e-06	1.1879e-07	1	2530694	A	G	0.101401	0.0229	9.21998e-06
rs2769	-0.154994	4.446	-0.102664	4.98383	0.00203504	0.00043796	0.00203504	3.58096e-05	1.03793e-05	6	31321882	A	G	-0.154994	0.0375	3.58096e-05
rs28357082	-0.323005	27.8274	0.403914	200	1.15676e-08	4.49337e-09	1.15676e-08	1.48799e-28	1e-200	6	32558176	A	G	-0.323005	0.0291	1.48799e-28
rs28366163	-0.251299	6.34037	-0.519529	11.8483	5.38414e-05	4.49337e-09	5.38414e-05	4.56699e-07	1.41808e-12	6	31704804	A	T	-0.251299	0.0498	4.56699e-07
rs28366263	-0.282898	13.8595	-0.216075	23.7642	1.15676e-08	4.49337e-09	1.15676e-08	1.38197e-14	1.72108e-24	6	32559663	C	T	-0.282898	0.0368	1.38197e-14
rs28366264	-0.2776	13.2963	-0.216312	23.8314	1.15676e-08	4.49337e-09	1.15676e-08	5.05475e-14	1.47435e-24	6	32559674	A	T	-0.2776	0.0369	5.05475e-14
rs28366266	-0.275197	12.7615	-0.21311	23.2017	1.15676e-08	4.49337e-09	1.15676e-08	1.73181e-13	6.28492e-24	6	32559753	C	T	-0.275197	0.0373	1.73181e-13
rs28366267	-0.378498	46.3929	0.398668	200	1.15676e-08	4.49337e-09	1.15676e-08	4.04669e-47	1e-200	6	32559781	C	A	-0.378498	0.0263	4.04669e-47
rs28366270	-0.364699	42.7033	0.400081	200	1.15676e-08	4.49337e-09	1.15676e-08	1.98016e-43	1e-200	6	32559934	G	A	-0.364699	0.0264	1.98016e-43
rs28366287	-0.250899	11.2099	-0.217027	24.0005	1.15676e-08	4.49337e-09	1.15676e-08	6.16737e-12	9.98849e-25	6	32560419	C	A	-0.250899	0.0365	6.16737e-12
rs28366288	-0.372906	44.3647	0.401493	200	1.15676e-08	4.49337e-09	1.15676e-08	4.31817e-45	1e-200	6	32560432	T	C	-0.372906	0.0265	4.31817e-45
rs28366290	-0.250798	11.3901	-0.216848	23.9078	1.15676e-08	4.49337e-09	1.15676e-08	4.07286e-12	1.23652e-24	6	32560554	C	T	-0.250798	0.0362	4.07286e-12
rs28366291	-0.252495	11.5259	-0.217138	23.9545	1.15676e-08	4.49337e-09	1.15676e-08	2.9792e-12	1.11045e-24	6	32560607	T	G	-0.252495	0.0362	2.9792e-12
rs28366292	-0.252495	11.5259	-0.217138	23.9545	1.15676e-08	4.49337e-09	1.15676e-08	2.9792e-12	1.11045e-24	6	32560614	A	G	-0.252495	0.0362	2.9792e-12
rs28366293	-0.258796	11.3051	-0.217338	23.9756	1.15676e-08	4.49337e-09	1.15676e-08	4.95336e-12	1.05779e-24	6	32560711	C	T	-0.258796	0.0375	4.95336e-12
rs28366294	-0.360697	38.7627	0.401169	200	1.15676e-08	4.49337e-09	1.15676e-08	1.72703e-39	1e-200	6	32560715	A	G	-0.360697	0.0274	1.72703e-39
rs28366295	-0.367403	39.754	0.401169	200	1.15676e-08	4.49337e-09	1.15676e-08	1.76198e-40	1e-200	6	32560716	C	T	-0.367403	0.0276	1.76198e-40
rs28366296	-0.358305	39.8477	0.401169	200	1.15676e-08	4.49337e-09	1.15676e-08	1.42004e-40	1e-200	6	32560727	A	C	-0.358305	0.0269	1.42004e-40
rs28366297	-0.361501	41.8147	0.402305	200	1.15676e-08	4.49337e-09	1.15676e-08	1.53215e-42	1e-200	6	32560829	C	G	-0.361501	0.0264	1.53215e-42
rs28366298	-0.362801	42.3126	0.401326	200	1.15676e-08	4.49337e-09	1.15676e-08	4.86855e-43	1e-200	6	32560859	C	A	-0.362801	0.0264	4.86855e-43
rs28366299	-0.362506	40.6371	0.401103	200	1.15676e-08	4.49337e-09	1.15676e-08	2.30622e-41	1e-200	6	32560870	A	T	-0.362506	0.0269	2.30622e-41
rs28366300	-0.366696	41.8047	0.40117	200	1.15676e-08	4.49337e-09	1.15676e-08	1.56783e-42	1e-200	6	32560875	T	C	-0.366696	0.0268	1.56783e-42
rs28366301	-0.369905	43.163	0.401054	200	1.15676e-08	4.49337e-09	1.15676e-08	6.87068e-44	1e-200	6	32560883	A	G	-0.369905	0.0266	6.87068e-44
rs28366302	-0.364995	43.3304	0.401507	200	1.15676e-08	4.49337e-09	1.15676e-08	4.67305e-44	1e-200	6	32560934	C	G	-0.364995	0.0262	4.67305e-44
rs28366303	-0.3661	42.9931	0.40084	200	1.15676e-08	4.49337e-09	1.15676e-08	1.01601e-43	1e-200	6	32560963	G	C	-0.3661	0.0264	1.01601e-43
rs28366310	-0.362001	41.9412	0.400916	200	1.15676e-08	4.49337e-09	1.15676e-08	1.14499e-42	1e-200	6	32561128	C	A	-0.362001	0.0264	1.14499e-42
rs28366312	-0.363497	41.175	0.401191	200	1.15676e-08	4.49337e-09	1.15676e-08	6.68344e-42	1e-200	6	32561175	C	T	-0.363497	0.0268	6.68344e-42
rs28366313	-0.360999	41.2031	0.401217	200	1.15676e-08	4.49337e-09	1.15676e-08	6.2647e-42	1e-200	6	32561186	A	G	-0.360999	0.0266	6.2647e-42
rs28366314	-0.3516	40.3175	0.401137	200	1.15676e-08	4.49337e-09	1.15676e-08	4.81393e-41	1e-200	6	32561201	G	A	-0.3516	0.0262	4.81393e-41
rs28366315	-0.352398	40.487	0.401603	200	1.15676e-08	4.49337e-09	1.15676e-08	3.25837e-41	1e-200	6	32561207	T	C	-0.352398	0.0262	3.25837e-41
rs28366316	-0.351797	40.6992	0.400726	200	1.15676e-08	4.49337e-09	1.15676e-08	1.99894e-41	1e-200	6	32561246	C	T	-0.351797	0.0261	1.99894e-41
rs28366317	-0.354705	42.25	0.400154	200	1.15676e-08	4.49337e-09	1.15676e-08	5.62341e-43	1e-200	6	32561411	T	C	-0.354705	0.0258	5.62341e-43
rs28366318	-0.246297	11.0609	-0.21602	23.7873	1.15676e-08	4.49337e-09	1.15676e-08	8.69161e-12	1.63192e-24	6	32561422	G	A	-0.246297	0.0361	8.69161e-12
rs28366319	-0.353494	41.7435	0.399433	200	1.15676e-08	4.49337e-09	1.15676e-08	1.80509e-42	1e-200	6	32561495	A	G	-0.353494	0.0259	1.80509e-42
rs28366330	-0.366898	41.5575	0.400823	200	1.15676e-08	4.49337e-09	1.15676e-08	2.77013e-42	1e-200	6	32561846	C	G	-0.366898	0.0269	2.77013e-42
rs28366341	-0.288496	30.3538	0.197103	59.9428	1.15676e-08	4.49337e-09	1.15676e-08	4.42792e-31	1.14078e-60	6	32564784	C	G	-0.288496	0.0249	4.42792e-31
rs28366356	-0.283199	29.0531	0.197285	60.1609	1.15676e-08	4.49337e-09	1.15676e-08	8.84912e-30	6.90399e-61	6	32565091	T	G	-0.283199	0.025	8.84912e-30
rs28366357	-0.286403	29.4281	0.197515	60.2812	1.15676e-08	4.49337e-09	1.15676e-08	3.73164e-30	5.23359e-61	6	32565138	T	C	-0.286403	0.0251	3.73164e-30
rs28366358	-0.293102	29.2305	0.1971	60.0232	1.15676e-08	4.49337e-09	1.15676e-08	5.88166e-30	9.47982e-61	6	32565164	G	A	-0.293102	0.0258	5.88166e-30
rs28366359	-0.295096	28.9492	0.197087	60.0077	1.15676e-08	4.49337e-09	1.15676e-08	1.12409e-29	9.82426e-61	6	32565169	T	C	-0.295096	0.0261	1.12409e-29
rs28366360	-0.3007	30.0356	0.197021	59.9595	1.15676e-08	4.49337e-09	1.15676e-08	9.21298e-31	1.09774e-60	6	32565176	C	G	-0.3007	0.0261	9.21298e-31
rs28366362	-0.279002	27.9872	0.196872	59.8864	1.15676e-08	4.49337e-09	1.15676e-08	1.02991e-28	1.29897e-60	6	32565213	C	T	-0.279002	0.0251	1.02991e-28
rs28366363	-0.231201	9.4563	-0.307722	28.3518	9.84522e-08	4.49337e-09	9.84522e-08	3.49704e-10	4.44836e-29	6	32565355	A	G	-0.231201	0.0369	3.49704e-10
rs28371173	-0.3302	10.8077	-0.307155	28.2491	1.15676e-08	4.49337e-09	1.15676e-08	1.55704e-11	5.63508e-29	6	32612057	A	T	-0.3302	0.049	1.55704e-11
rs28371176	-0.372198	10.0417	-0.329248	26.3504	2.92566e-08	4.49337e-09	2.92566e-08	9.08448e-11	4.46272e-27	6	32612839	G	A	-0.372198	0.0574	9.08448e-11
rs28371177	-0.287802	7.83239	-0.304674	27.6687	2.49105e-06	4.49337e-09	2.49105e-06	1.47099e-08	2.14437e-28	6	32612990	T	G	-0.287802	0.0508	1.47099e-08
rs28383182	-0.368993	42.4202	0.440832	200	1.15676e-08	4.49337e-09	1.15676e-08	3.80014e-43	1e-200	6	32571811	A	G	-0.368993	0.0268	3.80014e-43
rs28383201	-0.302598	27.0562	0.225133	73.6676	1.15676e-08	4.49337e-09	1.15676e-08	8.78618e-28	2.14981e-74	6	32574869	G	C	-0.302598	0.0277	8.78618e-28
rs28383312	-0.283796	29.848	0.201188	62.092	1.15676e-08	4.49337e-09	1.15676e-08	1.41906e-30	8.09096e-63	6	32587090	T	C	-0.283796	0.0247	1.41906e-30
rs28383313	-0.3568	43.3567	0.381369	200	1.15676e-08	4.49337e-09	1.15676e-08	4.39845e-44	1e-200	6	32587117	G	C	-0.3568	0.0256	4.39845e-44
rs28383314	-0.193303	15.764	0.235349	74.7153	1.15676e-08	4.49337e-09	1.15676e-08	1.72187e-16	1.92619e-75	6	32587213	C	T	-0.193303	0.0235	1.72187e-16
rs28383315	-0.244702	9.74763	-0.307475	28.3121	5.4047e-08	4.49337e-09	5.4047e-08	1.78801e-10	4.87416e-29	6	32587281	G	A	-0.244702	0.0384	1.78801e-10
rs28383317	-0.283106	12.064	-0.306995	28.2131	1.15676e-08	4.49337e-09	1.15676e-08	8.62979e-13	6.12209e-29	6	32590281	A	G	-0.283106	0.0396	8.62979e-13
rs28383322	-0.136599	4.87811	-0.472711	181.741	0.000917275	4.49337e-09	0.000917275	1.32401e-05	1.81552e-182	6	32592796	T	C	-0.136599	0.0314	1.32401e-05
rs28383324	-0.2579	10.1407	-0.307349	28.2849	2.3833e-08	4.49337e-09	2.3833e-08	7.23269e-11	5.1892e-29	6	32594211	T	A	-0.2579	0.0396	7.23269e-11
rs28383338	-0.245797	9.37862	-0.31374	28.2935	1.15926e-07	4.49337e-09	1.15926e-07	4.18196e-10	5.08745e-29	6	32603897	G	A	-0.245797	0.0393	4.18196e-10
rs28383339	-0.288399	11.7625	-0.308183	28.4262	1.15676e-08	4.49337e-09	1.15676e-08	1.72783e-12	3.748e-29	6	32604395	G	A	-0.288399	0.0409	1.72783e-12
rs28383340	-0.262803	10.2823	-0.307308	28.2774	1.78235e-08	4.49337e-09	1.78235e-08	5.22035e-11	5.27959e-29	6	32604431	T	A	-0.262803	0.04	5.22035e-11
rs28394498	0.207295	8.48505	0.17812	37.0734	6.92562e-07	4.49337e-09	6.92562e-07	3.27303e-09	8.44501e-38	6	32615738	T	A	0.207295	0.035	3.27303e-09
rs28409699	0.294198	14.5646	0.181746	35.8231	1.15676e-08	4.49337e-09	1.15676e-08	2.72521e-15	1.5028e-36	6	32571295	T	C	0.294198	0.0372	2.72521e-15
rs2843401	0.100904	4.99827	0.0663977	7.16185	0.000756464	5.51751e-06	0.000756464	1.00399e-05	6.8889e-08	1	2528133	C	T	0.100904	0.0229	1.00399e-05
rs2843402	0.101103	5.01278	0.0651769	6.92827	0.000737396	8.98178e-06	0.000737396	9.71002e-06	1.17959e-07	1	2528682	C	T	0.101103	0.0229	9.71002e-06
rs2843403	0.0933002	4.47057	0.0617217	6.43071	0.00195053	2.29652e-05	0.00195053	3.384e-05	3.70928e-07	1	2529097	C	T	0.0933002	0.0225	3.384e-05
rs2843404	0.101402	5.03438	0.0651623	6.92548	0.000709012	9.02918e-06	0.000709012	9.23889e-06	1.18719e-07	1	2530558	C	T	0.101402	0.0229	9.23889e-06
rs2844496	-0.152103	4.58469	-0.09088	3.82015	0.00158098	0.00428164	0.00428164	2.60202e-05	0.000151304	6	31480398	T	C	-0.152103	0.0362	2.60202e-05
rs2844509	-0.164802	9.9165	-0.140088	13.007	3.79045e-08	4.49337e-09	3.79045e-08	1.21199e-10	9.84011e-14	6	31510924	G	A	-0.164802	0.0256	1.21199e-10
rs28510673	0.296201	14.5825	0.18152	35.5856	1.15676e-08	4.49337e-09	1.15676e-08	2.61517e-15	2.59657e-36	6	32569506	T	G	0.296201	0.0375	2.61517e-15
rs28523606	0.257994	11.5567	0.180948	35.4992	1.15676e-08	4.49337e-09	1.15676e-08	2.77524e-12	3.16811e-36	6	32604055	G	A	0.257994	0.0369	2.77524e-12
rs28532547	0.105305	5.383	0.063849	6.68004	0.000364576	1.43806e-05	0.000364576	4.14e-06	2.0891e-07	1	2561286	G	T	0.105305	0.0229	4.14e-06
rs28533694	0.150203	7.72584	-0.125623	26.0949	3.08076e-06	4.49337e-09	3.08076e-06	1.88001e-08	8.03711e-27	6	32587235	T	C	0.150203	0.0267	1.88001e-08
rs2853980	-0.212599	5.32294	-0.31409	6.85929	0.000409051	1.02688e-05	0.000409051	4.75401e-06	1.38264e-07	6	31341598	T	C	-0.212599	0.0465	4.75401e-06
rs28545281	0.188701	6.09528	0.200819	45.3562	9.08031e-05	4.49337e-09	9.08031e-05	8.03008e-07	4.40352e-46	6	32626051	C	G	0.188701	0.0382	8.03008e-07
rs2855806	-0.163996	6.83714	-0.130726	8.62351	1.98557e-05	2.61788e-07	1.98557e-05	1.45499e-07	2.37952e-09	6	31469228	G	A	-0.163996	0.0312	1.45499e-07
rs2855807	0.113704	6.48798	0.126694	25.737	4.04838e-05	4.49337e-09	4.04838e-05	3.25102e-07	1.83231e-26	6	31469323	T	C	0.113704	0.0222	3.25102e-07
rs2855809	0.113597	6.48307	0.126748	25.7576	4.08525e-05	4.49337e-09	4.08525e-05	3.28799e-07	1.74743e-26	6	31470352	A	T	0.113597	0.0222	3.28799e-07
rs2855810	0.108998	6.0059	0.126763	25.7612	0.0001091	4.49337e-09	0.0001091	9.86507e-07	1.73301e-26	6	31471129	A	C	0.108998	0.0223	9.86507e-07
rs28567460	0.296201	14.5829	0.181385	35.559	1.15676e-08	4.49337e-09	1.15676e-08	2.61276e-15	2.76058e-36	6	32569513	C	G	0.296201	0.0375	2.61276e-15
rs28568531	-0.104705	5.32781	-0.0637577	6.66264	0.000405445	1.48763e-05	0.000405445	4.701e-06	2.1745e-07	1	2555640	A	T	-0.104705	0.0229	4.701e-06
rs2856997	0.0959009	5.20066	0.148026	36.372	0.000508737	4.49337e-09	0.000508737	6.29999e-06	4.2462e-37	6	32781776	A	C	0.0959009	0.0212	6.29999e-06
rs2857113	0.108101	5.69336	0.136401	22.2897	0.00020513	4.49337e-09	0.00020513	2.026e-06	5.13216e-23	6	32780201	T	C	0.108101	0.0227	2.026e-06
rs2857114	0.108199	5.78542	0.139935	23.5113	0.000172728	4.49337e-09	0.000172728	1.639e-06	3.08106e-24	6	32779996	A	G	0.108199	0.0226	1.639e-06
rs28582842	0.290196	14.1793	0.181026	35.6344	1.15676e-08	4.49337e-09	1.15676e-08	6.61759e-15	2.3206e-36	6	32572234	A	G	0.290196	0.0372	6.61759e-15
rs2858868	-0.233996	9.05438	-0.30775	28.3388	2.23328e-07	4.49337e-09	2.23328e-07	8.82308e-10	4.58353e-29	6	32573120	C	A	-0.233996	0.0382	8.82308e-10
rs2858869	-0.231897	9.21219	-0.307545	28.3232	1.59613e-07	4.49337e-09	1.59613e-07	6.13494e-10	4.75116e-29	6	32572666	G	A	-0.231897	0.0375	6.13494e-10
rs2858870	-0.258101	10.5074	-0.30765	28.3512	1.15676e-08	4.49337e-09	1.15676e-08	3.10885e-11	4.45451e-29	6	32572251	C	T	-0.258101	0.0389	3.10885e-11
rs28589559	0.246899	10.5753	0.0730473	8.06948	1.15676e-08	8.45055e-07	8.45055e-07	2.65889e-11	8.52158e-09	6	32587716	T	G	0.246899	0.037	2.65889e-11
rs28591484	0.1095	4.3903	0.0491464	3.87801	0.00227722	0.00384305	0.00384305	4.07099e-05	0.000132431	22	39729249	A	G	0.1095	0.0267	4.07099e-05
rs28592859	0.181997	5.98758	0.197739	43.6939	0.000113681	4.49337e-09	0.000113681	1.02901e-06	2.02349e-44	6	32627072	A	G	0.181997	0.0372	1.02901e-06
rs28605404	0.299201	14.988	0.181133	35.6299	1.15676e-08	4.49337e-09	1.15676e-08	1.02802e-15	2.34477e-36	6	32569687	G	A	0.299201	0.0373	1.02802e-15
rs28633132	0.188803	6.11182	0.200821	45.3573	8.77028e-05	4.49337e-09	8.77028e-05	7.73001e-07	4.39238e-46	6	32626053	T	A	0.188803	0.0382	7.73001e-07
rs28638783	0.289897	14.1651	0.181282	35.6841	1.15676e-08	4.49337e-09	1.15676e-08	6.83754e-15	2.06966e-36	6	32572737	A	G	0.289897	0.0372	6.83754e-15
rs28657884	0.285006	13.573	0.181224	35.6586	1.15676e-08	4.49337e-09	1.15676e-08	2.67301e-14	2.19483e-36	6	32560605	G	C	0.285006	0.0374	2.67301e-14
rs28666575	0.261002	11.8038	0.180989	35.541	1.15676e-08	4.49337e-09	1.15676e-08	1.57109e-12	2.8774e-36	6	32603944	T	G	0.261002	0.0369	1.57109e-12
rs28683540	0.267398	12.5468	0.181357	35.714	1.15676e-08	4.49337e-09	1.15676e-08	2.83923e-13	1.93197e-36	6	32560463	A	T	0.267398	0.0366	2.83923e-13
rs28688207	0.334005	5.06814	-0.248535	4.8525	0.000664649	0.000576941	0.000664649	8.54791e-06	1.40443e-05	6	32628660	C	T	0.334005	0.075	8.54791e-06
rs28690427	0.0996988	4.85294	0.0628602	6.49006	0.000955215	2.05308e-05	0.000955215	1.40301e-05	3.23549e-07	1	2571823	G	A	0.0996988	0.0229	1.40301e-05
rs28693734	0.2596	11.7071	0.18083	35.4651	1.15676e-08	4.49337e-09	1.15676e-08	1.96291e-12	3.42689e-36	6	32603949	G	A	0.2596	0.0369	1.96291e-12
rs28707527	0.2279	9.70224	0.0730473	8.06948	5.97387e-08	8.45055e-07	8.45055e-07	1.985e-10	8.52158e-09	6	32587717	A	G	0.2279	0.0358	1.985e-10
rs28707773	0.265896	12.5794	0.180439	35.4164	1.15676e-08	4.49337e-09	1.15676e-08	2.6339e-13	3.83354e-36	6	32572278	A	C	0.265896	0.0364	2.6339e-13
rs28718232	0.130895	4.85511	-0.0636171	6.43108	0.000951343	2.29494e-05	0.000951343	1.39601e-05	3.70612e-07	6	32626750	G	A	0.130895	0.0301	1.39601e-05
rs28718904	0.204604	9.44745	0.0729288	8.05377	9.999e-08	8.76437e-07	8.76437e-07	3.56903e-10	8.83548e-09	6	32587687	G	A	0.204604	0.0326	3.56903e-10
rs28732174	-0.135304	3.80134	-0.230778	17.3709	0.00666853	4.49337e-09	0.00666853	0.000158001	4.25696e-18	6	32081196	A	C	-0.135304	0.0358	0.000158001
rs28746802	-0.3409	21.1231	0.206369	58.5671	1.15676e-08	4.49337e-09	1.15676e-08	7.53182e-22	2.70957e-59	6	32632980	T	C	-0.3409	0.0355	7.53182e-22
rs28746804	-0.347002	21.7174	0.206445	58.5633	1.15676e-08	4.49337e-09	1.15676e-08	1.9169e-22	2.73338e-59	6	32632989	G	T	-0.347002	0.0356	1.9169e-22
rs28746835	-0.301999	19.1294	0.204526	58.0214	1.15676e-08	4.49337e-09	1.15676e-08	7.42335e-20	9.51919e-59	6	32633959	C	T	-0.301999	0.0331	7.42335e-20
rs28746838	-0.352797	23.3685	0.204369	57.9578	1.15676e-08	4.49337e-09	1.15676e-08	4.28055e-24	1.10205e-58	6	32634057	T	C	-0.352797	0.0348	4.28055e-24
rs28746839	-0.371301	24.4029	0.204237	57.8672	1.15676e-08	4.49337e-09	1.15676e-08	3.95458e-25	1.35769e-58	6	32634090	C	T	-0.371301	0.0359	3.95458e-25
rs28746840	-0.371397	24.4105	0.204237	57.8672	1.15676e-08	4.49337e-09	1.15676e-08	3.88597e-25	1.35769e-58	6	32634091	C	G	-0.371397	0.0359	3.88597e-25
rs28746843	-0.347702	23.5349	0.204651	58.07	1.15676e-08	4.49337e-09	1.15676e-08	2.9181e-24	8.51138e-59	6	32634137	C	A	-0.347702	0.0342	2.9181e-24
rs28746846	-0.364002	22.9961	0.204049	57.7634	1.15676e-08	4.49337e-09	1.15676e-08	1.00902e-23	1.72425e-58	6	32634261	T	C	-0.364002	0.0362	1.00902e-23
rs28746847	-0.359302	22.5092	0.204117	57.8303	1.15676e-08	4.49337e-09	1.15676e-08	3.09599e-23	1.47809e-58	6	32634262	G	T	-0.359302	0.0362	3.09599e-23
rs28746852	-0.329296	23.4951	0.206491	57.5557	1.15676e-08	4.49337e-09	1.15676e-08	3.19816e-24	2.78163e-58	6	32634593	C	G	-0.329296	0.0324	3.19816e-24
rs28746853	-0.364303	26.8345	0.207898	59.2162	1.15676e-08	4.49337e-09	1.15676e-08	1.46386e-27	6.07855e-60	6	32634646	C	T	-0.364303	0.0335	1.46386e-27
rs28746859	-0.344506	20.8377	0.206014	58.7958	1.15676e-08	4.49337e-09	1.15676e-08	1.45312e-21	1.60029e-59	6	32635007	A	G	-0.344506	0.0361	1.45312e-21
rs28746860	-0.327698	19.0193	0.205636	58.5266	1.15676e-08	4.49337e-09	1.15676e-08	9.56533e-20	2.9744e-59	6	32635033	G	T	-0.327698	0.036	9.56533e-20
rs28746863	-0.318705	20.0626	0.205692	58.6662	1.15676e-08	4.49337e-09	1.15676e-08	8.65765e-21	2.15675e-59	6	32635172	T	C	-0.318705	0.0341	8.65765e-21
rs28746864	-0.313096	19.0144	0.205658	58.6393	1.15676e-08	4.49337e-09	1.15676e-08	9.67386e-20	2.29456e-59	6	32635230	A	G	-0.313096	0.0344	9.67386e-20
rs28746865	-0.316	19.3162	0.205825	58.6709	1.15676e-08	4.49337e-09	1.15676e-08	4.82836e-20	2.13354e-59	6	32635248	T	A	-0.316	0.0345	4.82836e-20
rs28746866	-0.306499	18.0457	0.205882	58.6567	1.15676e-08	4.49337e-09	1.15676e-08	9.00119e-19	2.20445e-59	6	32635266	G	T	-0.306499	0.0346	9.00119e-19
rs28752490	-0.260703	24.8941	0.22645	74.9138	1.15676e-08	4.49337e-09	1.15676e-08	1.27614e-25	1.21955e-75	6	32567897	A	G	-0.260703	0.0249	1.27614e-25
rs28752491	-0.254905	10.3075	-0.308201	28.321	1.70434e-08	4.49337e-09	1.70434e-08	4.92606e-11	4.77529e-29	6	32568127	C	G	-0.254905	0.0388	4.92606e-11
rs28752492	-0.280203	28.1559	0.226373	74.2546	1.15676e-08	4.49337e-09	1.15676e-08	6.98393e-29	5.56416e-75	6	32568138	A	G	-0.280203	0.0251	6.98393e-29
rs28752501	-0.284301	28.9859	0.225866	74.2418	1.15676e-08	4.49337e-09	1.15676e-08	1.033e-29	5.7306e-75	6	32568995	A	G	-0.284301	0.0251	1.033e-29
rs28752509	-0.277705	31.6336	0.0968564	16.0955	1.15676e-08	4.49337e-09	1.15676e-08	2.32488e-32	8.02602e-17	6	32579623	T	C	-0.277705	0.0234	2.32488e-32
rs28752510	-0.279806	32.2303	0.0968564	16.0955	1.15676e-08	4.49337e-09	1.15676e-08	5.88437e-33	8.02602e-17	6	32579626	A	G	-0.279806	0.0234	5.88437e-33
rs2876971	0.102299	4.04431	0.0517762	4.44733	0.00430669	0.0012721	0.00430669	9.03005e-05	3.57001e-05	22	21972401	G	T	0.102299	0.0261	9.03005e-05
rs28895049	0.183694	5.36071	0.164547	31.6264	0.000381082	4.49337e-09	0.000381082	4.35803e-06	2.36374e-32	6	32416806	G	A	0.183694	0.04	4.35803e-06
rs2952144	-0.125903	8.52754	-0.0420383	3.43424	6.37755e-07	0.00892158	0.00892158	2.96797e-09	0.000367926	17	37960017	T	C	-0.125903	0.0212	2.96797e-09
rs2985855	0.102199	5.10369	0.0652009	6.93258	0.000620381	8.90852e-06	0.000620381	7.87608e-06	1.16794e-07	1	2531372	C	A	0.102199	0.0229	7.87608e-06
rs2985857	0.102304	5.11025	0.065153	6.92374	0.000612312	9.05878e-06	0.000612312	7.758e-06	1.19196e-07	1	2532624	T	C	0.102304	0.0229	7.758e-06
rs2985858	-0.132501	8.9694	-0.0466067	4.17944	2.64088e-07	0.0021989	0.0021989	1.073e-09	6.61546e-05	1	2483298	G	C	-0.132501	0.0217	1.073e-09
rs2985859	0.102099	5.09892	0.0650847	6.91015	0.000626248	9.28969e-06	0.000626248	7.96306e-06	1.22984e-07	1	2532416	C	T	0.102099	0.0229	7.96306e-06
rs3001837	0.102196	5.10314	0.0652866	6.94993	0.000621057	8.61365e-06	0.000621057	7.88606e-06	1.1222e-07	1	2532506	A	G	0.102196	0.0229	7.88606e-06
rs3021304	0.0955011	4.36181	-0.0707791	8.87036	0.00240575	1.56516e-07	0.00240575	4.347e-05	1.34785e-09	6	32575658	C	G	0.0955011	0.0234	4.347e-05
rs307370	-0.131502	4.59142	-0.0525129	3.78961	0.00156159	0.00453066	0.00453066	2.56201e-05	0.000162327	1	1273278	G	A	-0.131502	0.0312	2.56201e-05
rs3093664	-0.180704	5.08197	-0.402989	38.1891	0.000647096	4.49337e-09	0.000647096	8.27999e-06	6.46994e-39	6	31544642	G	A	-0.180704	0.0405	8.27999e-06
rs3094006	-0.0981969	4.28676	0.208055	58.4325	0.00273531	4.49337e-09	0.00273531	5.16702e-05	3.69403e-59	6	31461558	C	T	-0.0981969	0.0243	5.16702e-05
rs3094197	-0.0910009	3.97021	0.155027	35.4684	0.00492616	4.49337e-09	0.00492616	0.0001071	3.40095e-36	6	31093485	G	A	-0.0910009	0.0235	0.0001071
rs3094198	-0.113998	6.68592	0.0425739	3.55971	2.71947e-05	0.00704387	0.00704387	2.06101e-07	0.000275607	6	31093327	G	A	-0.113998	0.022	2.06101e-07
rs3094200	-0.116404	7.12913	0.042573	3.55958	1.08674e-05	0.00704559	0.00704559	7.42797e-08	0.000275689	6	31093132	G	A	-0.116404	0.0216	7.42797e-08
rs3094201	-0.116102	7.09936	0.0436015	3.70446	1.15324e-05	0.00524654	0.00524654	7.955e-08	0.000197488	6	31092763	G	A	-0.116102	0.0216	7.955e-08
rs3094215	-0.100605	5.71019	0.14218	34.0499	0.00019754	4.49337e-09	0.00019754	1.94899e-06	8.91456e-35	6	31084684	A	G	-0.100605	0.0211	1.94899e-06
rs3094217	-0.100605	5.71197	0.142167	34.0444	0.000196752	4.49337e-09	0.000196752	1.94102e-06	9.02818e-35	6	31083656	A	G	-0.100605	0.0211	1.94102e-06
rs3094218	-0.101302	5.78146	0.14218	34.0499	0.000174024	4.49337e-09	0.000174024	1.65402e-06	8.91456e-35	6	31083497	A	C	-0.101302	0.0212	1.65402e-06
rs3094219	-0.100605	5.71197	0.142582	34.215	0.000196752	4.49337e-09	0.000196752	1.94102e-06	6.09537e-35	6	31083286	A	G	-0.100605	0.0211	1.94102e-06
rs3094221	-0.103396	5.73212	0.14231	34.092	0.000190161	4.49337e-09	0.000190161	1.85302e-06	8.09096e-35	6	31082734	A	G	-0.103396	0.0217	1.85302e-06
rs3095301	-0.115496	7.03325	0.0430903	3.63682	1.33027e-05	0.00606385	0.00606385	9.26296e-08	0.00023077	6	31093356	C	T	-0.115496	0.0216	9.26296e-08
rs3095302	-0.1154	7.02891	0.0426771	3.57378	1.34209e-05	0.00685644	0.00685644	9.356e-08	0.000266821	6	31093066	A	G	-0.1154	0.0216	9.356e-08
rs3096695	-0.142001	5.3026	0.141744	14.3286	0.000424113	4.49337e-09	0.000424113	4.98196e-06	4.69245e-15	6	32069806	C	G	-0.142001	0.0311	4.98196e-06
rs3104363	-0.268494	31.668	0.190681	59.9056	1.15676e-08	4.49337e-09	1.15676e-08	2.14783e-32	1.2428e-60	6	32604000	T	G	-0.268494	0.0227	2.14783e-32
rs3104364	-0.264101	30.6494	0.191064	60.0257	1.15676e-08	4.49337e-09	1.15676e-08	2.24182e-31	9.4254e-61	6	32603968	G	A	-0.264101	0.0227	2.24182e-31
rs3117182	-0.197805	10.6196	0.138623	13.8323	1.15676e-08	4.49337e-09	1.15676e-08	2.40104e-11	1.4713e-14	6	32066819	A	T	-0.197805	0.0296	2.40104e-11
rs3117189	-0.193797	10.1069	0.139027	13.9093	2.56036e-08	4.49337e-09	2.56036e-08	7.81808e-11	1.23225e-14	6	32033944	G	A	-0.193797	0.0298	7.81808e-11
rs3129303	-0.106995	3.77702	0.10087	7.65698	0.00695784	1.96958e-06	0.00695784	0.000167101	2.20303e-08	6	32973878	T	C	-0.106995	0.0284	0.000167101
rs3129304	-0.111803	4.08603	0.100597	7.61356	0.00399184	2.1599e-06	0.00399184	8.20295e-05	2.43467e-08	6	32973743	T	C	-0.111803	0.0284	8.20295e-05
rs3130285	-0.1383	5.05056	0.141213	14.2698	0.00068775	4.49337e-09	0.00068775	8.90102e-06	5.37279e-15	6	32026257	C	T	-0.1383	0.0311	8.90102e-06
rs3130286	-0.239702	20.1195	0.12445	15.9435	1.15676e-08	4.49337e-09	1.15676e-08	7.59451e-21	1.13894e-16	6	32042322	C	T	-0.239702	0.0256	7.59451e-21
rs3130287	-0.194204	10.2604	0.138638	13.8448	1.86806e-08	4.49337e-09	1.86806e-08	5.49035e-11	1.42955e-14	6	32050544	T	C	-0.194204	0.0296	5.49035e-11
rs3130342	-0.194703	10.2403	0.138529	13.7474	1.94672e-08	4.49337e-09	1.94672e-08	5.75043e-11	1.78896e-14	6	32080146	C	A	-0.194703	0.0297	5.75043e-11
rs3130558	-0.0940002	4.21724	0.157523	36.8031	0.0030562	4.49337e-09	0.0030562	6.06401e-05	1.57362e-37	6	31097183	G	C	-0.0940002	0.0234	6.06401e-05
rs3130560	-0.0857005	3.6306	0.156505	36.4495	0.00905217	4.49337e-09	0.00905217	0.000234099	3.55222e-37	6	31097453	G	T	-0.0857005	0.0233	0.000234099
rs3130603	-0.115799	4.20412	0.0978028	7.19731	0.00314792	5.10977e-06	0.00314792	6.25e-05	6.34878e-08	6	32980608	C	A	-0.115799	0.0289	6.25e-05
rs3130922	-0.0893013	4.04711	0.219282	66.2334	0.00428556	4.49337e-09	0.00428556	8.97202e-05	5.84252e-67	6	31461089	G	A	-0.0893013	0.0228	8.97202e-05
rs3130981	-0.0940002	4.18569	0.1559	35.8451	0.00327676	4.49337e-09	0.00327676	6.52094e-05	1.42856e-36	6	31083813	C	T	-0.0940002	0.0235	6.52094e-05
rs3130983	-0.100605	5.71019	0.142192	34.0407	0.00019754	4.49337e-09	0.00019754	1.94899e-06	9.10542e-35	6	31084792	T	C	-0.100605	0.0211	1.94899e-06
rs3131003	-0.115198	7.00988	0.0427699	3.58807	1.39394e-05	0.00666607	0.00666607	9.77507e-08	0.000258184	6	31093482	A	G	-0.115198	0.0216	9.77507e-08
rs3131005	-0.0914028	4.00344	0.155005	35.4564	0.00462851	4.49337e-09	0.00462851	9.9211e-05	3.49623e-36	6	31095864	A	G	-0.0914028	0.0235	9.9211e-05
rs3132092	-0.267304	6.84194	-0.314998	6.86972	1.96603e-05	1.0063e-05	1.96603e-05	1.439e-07	1.34983e-07	6	31342076	T	C	-0.267304	0.0508	1.439e-07
rs3132554	-0.100596	5.71086	0.142168	34.0456	0.000197238	4.49337e-09	0.000197238	1.94599e-06	9.00326e-35	6	31084163	G	A	-0.100596	0.0211	1.94599e-06
rs3132555	-0.0935996	4.15317	0.15588	35.8282	0.00350411	4.49337e-09	0.00350411	7.02797e-05	1.48525e-36	6	31082910	G	C	-0.0935996	0.0235	7.02797e-05
rs3134954	-0.196295	10.4511	0.140102	14.0743	1.27917e-08	4.49337e-09	1.27917e-08	3.53916e-11	8.42752e-15	6	32071893	T	C	-0.196295	0.0296	3.53916e-11
rs3135029	-0.146798	4.18809	0.186246	17.1994	0.00325998	4.49337e-09	0.00325998	6.485e-05	6.3183e-18	6	32921774	G	T	-0.146798	0.0368	6.485e-05
rs34039593	-0.365698	28.1424	0.619149	200	1.15676e-08	4.49337e-09	1.15676e-08	7.20444e-29	1e-200	6	32570311	G	T	-0.365698	0.0328	7.20444e-29
rs34113780	0.282297	13.3059	0.179836	34.9838	1.15676e-08	4.49337e-09	1.15676e-08	4.94425e-14	1.03801e-35	6	32575258	G	A	0.282297	0.0375	4.94425e-14
rs34135512	0.208801	9.42969	0.178105	37.1177	1.03228e-07	4.49337e-09	1.03228e-07	3.71801e-10	7.62606e-38	6	32591876	A	G	0.208801	0.0333	3.71801e-10
rs34153824	0.182497	6.79997	0.159456	30.7122	2.13689e-05	4.49337e-09	2.13689e-05	1.585e-07	1.93999e-31	6	32627627	T	C	0.182497	0.0348	1.585e-07
rs34349601	0.084001	4.00122	0.0419794	3.4743	0.00464839	0.00824552	0.00824552	9.97195e-05	0.000335506	2	199553892	T	C	0.084001	0.0216	9.97195e-05
rs34350244	-0.395505	25.6842	0.61908	200	1.15676e-08	4.49337e-09	1.15676e-08	2.06919e-26	1e-200	6	32561465	T	C	-0.395505	0.0372	2.06919e-26
rs34394770	-0.0835964	3.67142	-0.074247	8.84918	0.00834276	1.63447e-07	0.00834276	0.000213098	1.41521e-09	13	40333369	C	T	-0.0835964	0.0226	0.000213098
rs34411532	0.190604	8.24405	0.172617	34.9497	1.11177e-06	4.49337e-09	1.11177e-06	5.70099e-09	1.12279e-35	6	32592294	A	G	0.190604	0.0327	5.70099e-09
rs34415150	-0.389498	27.4735	0.619038	200	1.15676e-08	4.49337e-09	1.15676e-08	3.36124e-28	1e-200	6	32560477	G	A	-0.389498	0.0354	3.36124e-28
rs34434863	-0.1415	6.78941	0.514643	200	2.17989e-05	4.49337e-09	2.17989e-05	1.62401e-07	1e-200	6	32559673	G	T	-0.1415	0.027	1.62401e-07
rs34496598	-0.391296	27.6936	0.618663	200	1.15676e-08	4.49337e-09	1.15676e-08	2.02488e-28	1e-200	6	32560455	T	C	-0.391296	0.0354	2.02488e-28
rs34562262	-0.250194	4.22878	0.549281	72.6915	0.00298513	4.49337e-09	0.00298513	5.905e-05	2.0347e-73	6	32020961	C	G	-0.250194	0.0623	5.905e-05
rs34810547	0.218903	8.8636	0.171356	34.8435	3.25131e-07	4.49337e-09	3.25131e-07	1.36899e-09	1.43384e-35	6	32590184	T	C	0.218903	0.0361	1.36899e-09
rs34841888	-0.113998	4.19328	-0.0567114	4.67713	0.0032237	0.000825175	0.0032237	6.40796e-05	2.10315e-05	1	1293764	C	G	-0.113998	0.0285	6.40796e-05
rs34924558	-0.394303	28.1606	0.618629	200	1.15676e-08	4.49337e-09	1.15676e-08	6.90876e-29	1e-200	6	32560446	T	C	-0.394303	0.0354	6.90876e-29
rs34928543	-0.362305	25.4485	0.618175	200	1.15676e-08	4.49337e-09	1.15676e-08	3.56041e-26	1e-200	6	32560695	C	G	-0.362305	0.0342	3.56041e-26
rs34947241	0.186703	7.90136	0.171351	34.8417	2.23654e-06	4.49337e-09	2.23654e-06	1.25499e-08	1.43979e-35	6	32592239	C	T	0.186703	0.0328	1.25499e-08
rs35074855	-0.394	27.7823	0.618134	200	1.15676e-08	4.49337e-09	1.15676e-08	1.65082e-28	1e-200	6	32561140	G	C	-0.394	0.0356	1.65082e-28
rs35083819	-0.304797	20.9277	0.26718	53.5223	1.15676e-08	4.49337e-09	1.15676e-08	1.18114e-21	3.004e-54	6	32526526	G	A	-0.304797	0.0319	1.18114e-21
rs35117964	-0.364199	26.8908	0.620594	200	1.15676e-08	4.49337e-09	1.15676e-08	1.28588e-27	1e-200	6	32568146	G	A	-0.364199	0.0334	1.28588e-27
rs35118762	-0.364102	26.9851	0.618458	200	1.15676e-08	4.49337e-09	1.15676e-08	1.0349e-27	1e-200	6	32560631	T	C	-0.364102	0.0334	1.0349e-27
rs35139284	-0.111502	4.53581	0.503898	200	0.00172615	4.49337e-09	0.00172615	2.91199e-05	1e-200	6	32561370	T	C	-0.111502	0.0267	2.91199e-05
rs35142753	0.218903	8.86328	0.171356	34.8435	3.25353e-07	4.49337e-09	3.25353e-07	1.37e-09	1.43384e-35	6	32590183	T	G	0.218903	0.0361	1.37e-09
rs35230514	0.172605	6.41173	0.171445	34.872	4.69604e-05	4.49337e-09	4.69604e-05	3.87498e-07	1.34276e-35	6	32591861	C	T	0.172605	0.034	3.87498e-07
rs35265698	-0.3649	28.0472	0.618608	200	1.15676e-08	4.49337e-09	1.15676e-08	8.97016e-29	1e-200	6	32561334	G	C	-0.3649	0.0328	8.97016e-29
rs35294087	-0.3967	25.8019	0.61908	200	1.15676e-08	4.49337e-09	1.15676e-08	1.57797e-26	1e-200	6	32561466	G	A	-0.3967	0.0372	1.57797e-26
rs35305251	0.266103	12.0897	0.180932	35.5524	1.15676e-08	4.49337e-09	1.15676e-08	8.13392e-13	2.80285e-36	6	32576037	C	G	0.266103	0.0372	8.13392e-13
rs35343577	0.198096	8.92922	0.171219	34.784	2.84738e-07	4.49337e-09	2.84738e-07	1.17701e-09	1.64437e-35	6	32592843	T	G	0.198096	0.0326	1.17701e-09
rs35406945	0.2642	12.0285	0.181287	35.6765	1.15676e-08	4.49337e-09	1.15676e-08	9.36483e-13	2.1062e-36	6	32577695	C	A	0.2642	0.037	9.36483e-13
rs35525122	-0.372195	27.3752	0.618801	200	1.15676e-08	4.49337e-09	1.15676e-08	4.21502e-28	1e-200	6	32561283	A	C	-0.372195	0.0339	4.21502e-28
rs35645546	0.0874979	4.50224	0.0413012	3.37758	0.00184161	0.00989033	0.00989033	3.14601e-05	0.000419199	2	199532320	C	G	0.0874979	0.021	3.14601e-05
rs35899011	0.263202	11.9512	0.181293	35.6738	1.15676e-08	4.49337e-09	1.15676e-08	1.11892e-12	2.11934e-36	6	32577245	T	C	0.263202	0.037	1.11892e-12
rs35921765	0.140596	4.32827	-0.065803	3.38156	0.00255645	0.00981715	0.00981715	4.69602e-05	0.000415375	6	28471560	C	A	0.140596	0.0345	4.69602e-05
rs35946613	-0.114805	3.9859	-0.0564845	4.63693	0.00478562	0.000893074	0.00478562	0.0001033	2.30712e-05	1	1265505	A	G	-0.114805	0.0296	0.0001033
rs36000226	0.132298	9.25088	0.0421498	3.48612	1.48695e-07	0.00804605	0.00804605	5.61203e-10	0.000326498	17	38063929	C	T	0.132298	0.0213	5.61203e-10
rs36022997	0.264005	12.476	0.181425	35.7352	1.15676e-08	4.49337e-09	1.15676e-08	3.34195e-13	1.83992e-36	6	32573361	C	A	0.264005	0.0363	3.34195e-13
rs36083025	-0.388902	26.6544	0.618175	200	1.15676e-08	4.49337e-09	1.15676e-08	2.21615e-27	1e-200	6	32560749	T	A	-0.388902	0.0359	2.21615e-27
rs36202959	0.253306	11.2103	0.181308	35.6974	1.15676e-08	4.49337e-09	1.15676e-08	6.16169e-12	2.00724e-36	6	32576324	G	C	0.253306	0.0368	6.16169e-12
rs36206696	0.281302	13.2971	0.181136	35.6264	1.15676e-08	4.49337e-09	1.15676e-08	5.04545e-14	2.36374e-36	6	32561009	C	T	0.281302	0.0374	5.04545e-14
rs36213483	0.236699	6.28025	-0.193232	16.1433	6.14032e-05	4.49337e-09	6.14032e-05	5.24505e-07	7.18952e-17	6	32611997	T	C	0.236699	0.0472	5.24505e-07
rs36214506	0.356204	11.0468	-0.496448	103.013	1.15676e-08	4.49337e-09	1.15676e-08	8.97842e-12	9.7051e-104	6	32611709	C	T	0.356204	0.0522	8.97842e-12
rs36216571	0.353203	10.6981	-0.496612	103.261	1.15676e-08	4.49337e-09	1.15676e-08	2.00401e-11	5.48277e-104	6	32611215	T	C	0.353203	0.0527	2.00401e-11
rs36229731	0.171702	6.31985	0.178369	37.1641	5.64224e-05	4.49337e-09	5.64224e-05	4.78795e-07	6.8533e-38	6	32593547	C	A	0.171702	0.0341	4.78795e-07
rs36231348	0.200301	8.80576	0.172366	35.2249	3.65415e-07	4.49337e-09	3.65415e-07	1.56401e-09	5.95799e-36	6	32592083	A	G	0.200301	0.0332	1.56401e-09
rs36233208	0.266004	12.1747	0.181909	35.8878	1.15676e-08	4.49337e-09	1.15676e-08	6.68806e-13	1.29479e-36	6	32577606	T	G	0.266004	0.037	6.68806e-13
rs3748816	-0.0897036	4.17257	-0.0619753	6.47855	0.00336848	2.09517e-05	0.00336848	6.72094e-05	3.32239e-07	1	2526746	G	A	-0.0897036	0.0225	6.72094e-05
rs3748817	-0.0930986	4.45026	-0.0619421	6.47194	0.00202039	2.12106e-05	0.00202039	3.54601e-05	3.37334e-07	1	2525665	C	T	-0.0930986	0.0225	3.54601e-05
rs3748818	-0.101103	5.01534	-0.0651917	6.93108	0.000734032	8.93401e-06	0.000734032	9.65295e-06	1.17198e-07	1	2525660	A	G	-0.101103	0.0229	9.65295e-06
rs3748819	-0.101601	5.05809	-0.0651925	6.93125	0.000677855	8.93111e-06	0.000677855	8.74802e-06	1.17152e-07	1	2524966	T	C	-0.101601	0.0228	8.74802e-06
rs3748825	-0.1282	8.41862	-0.0498184	4.69151	7.97478e-07	0.000802561	0.000802561	3.81399e-09	2.03465e-05	1	2483270	C	T	-0.1282	0.0218	3.81399e-09
rs3757385	0.0946954	4.51727	0.0744194	8.82779	0.00178992	1.70446e-07	0.00178992	3.039e-05	1.48665e-09	7	128577304	G	T	0.0946954	0.0227	3.039e-05
rs3757387	0.101103	5.65014	0.0825139	11.6394	0.00022462	4.49337e-09	0.00022462	2.238e-06	2.29403e-12	7	128576086	C	T	0.101103	0.0214	2.238e-06
rs3757388	0.095701	4.60363	0.0759753	9.17845	0.00152643	8.16597e-08	0.00152643	2.49098e-05	6.63056e-10	7	128576023	A	G	0.095701	0.0227	2.49098e-05
rs3763355	-0.318403	10.3199	0.107749	5.87612	1.66598e-08	7.06923e-05	7.06923e-05	4.7874e-11	1.33009e-06	6	32786882	C	T	-0.318403	0.0484	4.7874e-11
rs3778749	0.0948053	4.54379	0.0604155	5.30626	0.00169878	0.000225599	0.00169878	2.85897e-05	4.94015e-06	7	128617811	C	T	0.0948053	0.0227	2.85897e-05
rs3778750	0.099103	4.8986	0.0600711	5.26757	0.000889689	0.00024532	0.000889689	1.26299e-05	5.40045e-06	7	128617089	T	G	0.099103	0.0227	1.26299e-05
rs3778752	0.0967001	4.95782	0.0796617	10.954	0.00080996	4.49337e-09	0.00080996	1.102e-05	1.11173e-11	7	128580047	T	G	0.0967001	0.022	1.102e-05
rs3778753	0.0924991	4.64898	0.0803498	11.1356	0.00139581	4.49337e-09	0.00139581	2.24399e-05	7.31813e-12	7	128580042	G	A	0.0924991	0.0218	2.24399e-05
rs3778754	0.100196	5.53835	0.0774564	10.3564	0.000280161	6.49749e-09	0.000280161	2.89501e-06	4.40149e-11	7	128575552	G	C	0.100196	0.0214	2.89501e-06
rs3807135	0.0924004	4.33866	0.0749568	8.95337	0.0025102	1.3116e-07	0.0025102	4.58501e-05	1.11335e-09	7	128577617	C	T	0.0924004	0.0227	4.58501e-05
rs3807302	0.095601	4.62856	0.0633254	5.81778	0.00145463	7.99627e-05	0.00145463	2.35201e-05	1.52132e-06	7	128644857	T	C	0.095601	0.0226	2.35201e-05
rs3807306	0.101599	5.62415	0.0622355	6.99169	0.000236341	7.90393e-06	0.000236341	2.37602e-06	1.01932e-07	7	128580680	T	G	0.101599	0.0215	2.37602e-06
rs3807307	0.0989036	5.38626	0.0786329	10.65	0.000362162	4.49337e-09	0.000362162	4.10904e-06	2.23872e-11	7	128579202	C	T	0.0989036	0.0215	4.10904e-06
rs3815087	-0.1252	5.45905	-0.0559322	3.94709	0.000322096	0.0033819	0.0033819	3.47496e-06	0.000112956	6	31093587	A	G	-0.1252	0.027	3.47496e-06
rs3816470	0.121004	7.75399	0.0421461	3.45316	2.92125e-06	0.00860227	0.00860227	1.76202e-08	0.000352241	17	37985801	G	A	0.121004	0.0215	1.76202e-08
rs3819716	-0.0989036	5.31921	0.0923991	14.4624	0.000411813	4.49337e-09	0.000411813	4.79502e-06	3.44826e-15	6	32804284	A	G	-0.0989036	0.0216	4.79502e-06
rs3819717	-0.100804	5.50418	0.0922764	14.4284	0.000298174	4.49337e-09	0.000298174	3.13199e-06	3.72907e-15	6	32804299	T	C	-0.100804	0.0216	3.13199e-06
rs3819721	-0.138596	7.45235	0.101257	14.6955	5.43381e-06	4.49337e-09	5.43381e-06	3.52899e-08	2.01604e-15	6	32804798	A	G	-0.138596	0.0251	3.52899e-08
rs3823536	0.0990034	5.39783	0.0774652	10.3716	0.000354567	6.29021e-09	0.000354567	4.00101e-06	4.25011e-11	7	128579666	A	G	0.0990034	0.0215	4.00101e-06
rs3828154	-0.0931026	4.45321	-0.0619433	6.47216	0.00201024	2.12012e-05	0.00201024	3.52201e-05	3.37163e-07	1	2524943	A	G	-0.0931026	0.0225	3.52201e-05
rs3828789	-0.222194	18.6411	0.18722	57.6976	1.15676e-08	4.49337e-09	1.15676e-08	2.28507e-19	2.00632e-58	6	32635754	T	G	-0.222194	0.0247	2.28507e-19
rs3828790	-0.231501	19.6996	0.189993	59.5671	1.15676e-08	4.49337e-09	1.15676e-08	1.9971e-20	2.70957e-60	6	32635809	C	T	-0.231501	0.025	1.9971e-20
rs3828791	-0.231501	19.6977	0.190077	59.6452	1.15676e-08	4.49337e-09	1.15676e-08	2.00586e-20	2.2636e-60	6	32635813	G	A	-0.231501	0.025	2.00586e-20
rs3828792	-0.326104	21.6028	0.205395	58.5572	1.15676e-08	4.49337e-09	1.15676e-08	2.49574e-22	2.77204e-59	6	32635828	C	G	-0.326104	0.0336	2.49574e-22
rs3828796	-0.321801	21.0398	0.205333	58.5322	1.15676e-08	4.49337e-09	1.15676e-08	9.12431e-22	2.9363e-59	6	32635974	G	A	-0.321801	0.0336	9.12431e-22
rs3828799	-0.2924	17.492	0.205146	58.4292	1.15676e-08	4.49337e-09	1.15676e-08	3.22107e-18	3.7222e-59	6	32636062	C	G	-0.2924	0.0336	3.22107e-18
rs3828809	-0.257295	14.6832	0.205924	58.7038	1.15676e-08	4.49337e-09	1.15676e-08	2.07396e-15	1.97788e-59	6	32636172	T	C	-0.257295	0.0324	2.07396e-15
rs3828898	0.132203	8.49949	0.106049	17.1232	6.73936e-07	4.49337e-09	6.73936e-07	3.16599e-09	7.53009e-18	6	31463591	A	G	0.132203	0.0223	3.16599e-09
rs3828903	0.1308	8.37945	0.106341	17.215	8.61389e-07	4.49337e-09	8.61389e-07	4.17398e-09	6.09537e-18	6	31464739	A	G	0.1308	0.0223	4.17398e-09
rs3828904	0.1308	8.37438	0.106194	17.1684	8.69661e-07	4.49337e-09	8.69661e-07	4.22299e-09	6.78578e-18	6	31464804	C	G	0.1308	0.0223	4.22299e-09
rs3828905	0.130302	8.29809	0.106398	17.2307	1.00398e-06	4.49337e-09	1.00398e-06	5.03396e-09	5.87895e-18	6	31464902	G	A	0.130302	0.0223	5.03396e-09
rs3828906	0.143305	9.67428	0.106199	17.1698	6.32447e-08	4.49337e-09	6.32447e-08	2.117e-10	6.76394e-18	6	31464918	C	A	0.143305	0.0226	2.117e-10
rs3828912	0.130098	8.24473	0.10633	17.2108	1.11012e-06	4.49337e-09	1.11012e-06	5.69207e-09	6.1546e-18	6	31465726	A	C	0.130098	0.0223	5.69207e-09
rs3828919	0.268698	8.90379	-0.166324	15.5412	2.97808e-07	4.49337e-09	2.97808e-07	1.24799e-09	2.87607e-16	6	31466057	A	G	0.268698	0.0442	1.24799e-09
rs3830058	-0.164097	7.67162	0.427104	200	3.43332e-06	4.49337e-09	3.43332e-06	2.13e-08	1e-200	6	32634010	A	G	-0.164097	0.0293	2.13e-08
rs3830059	-0.314102	20.0525	0.203992	57.7405	1.15676e-08	4.49337e-09	1.15676e-08	8.86135e-21	1.81761e-58	6	32634007	G	A	-0.314102	0.0336	8.86135e-21
rs3830060	-0.382101	23.9961	0.337341	122.506	1.15676e-08	4.49337e-09	1.15676e-08	1.00902e-24	3.11889e-123	6	32633971	G	A	-0.382101	0.0372	1.00902e-24
rs3830123	0.248803	8.8729	0.1836	35.8206	3.18653e-07	4.49337e-09	3.18653e-07	1.33999e-09	1.51147e-36	6	32548646	T	G	0.248803	0.041	1.33999e-09
rs3847099	0.099103	4.90904	0.0609151	5.39917	0.000875633	0.000187188	0.000875633	1.23299e-05	3.98869e-06	7	128656831	T	C	0.099103	0.0227	1.23299e-05
rs3857852	0.0989036	4.89313	0.0600134	5.24952	0.000897053	0.000254705	0.000897053	1.279e-05	5.62963e-06	7	128657277	C	T	0.0989036	0.0227	1.279e-05
rs3890745	-0.106304	5.47821	-0.0637747	6.66612	0.000311933	1.47772e-05	0.000311933	3.32499e-06	2.15715e-07	1	2553624	C	T	-0.106304	0.0229	3.32499e-06
rs3891175	-0.158996	6.37551	-0.159574	19.5477	5.03011e-05	4.49337e-09	5.03011e-05	4.21202e-07	2.83335e-20	6	32634467	T	C	-0.158996	0.0314	4.21202e-07
rs3891176	-0.158703	5.98548	-0.158364	19.2069	0.000114206	4.49337e-09	0.000114206	1.034e-06	6.21012e-20	6	32634318	A	C	-0.158703	0.0325	1.034e-06
rs3909109	-0.125698	5.45506	-0.0571308	4.08781	0.000324212	0.00262976	0.00262976	3.50703e-06	8.1694e-05	6	31096367	G	A	-0.125698	0.0271	3.50703e-06
rs3909110	-0.123199	5.30742	-0.056035	3.95936	0.000420544	0.00331526	0.00331526	4.92697e-06	0.00010981	6	31096182	C	T	-0.123199	0.027	4.92697e-06
rs3925323	0.103496	5.15789	0.0616936	5.51682	0.000553717	0.00014709	0.000553717	6.952e-06	3.04215e-06	7	128592241	G	A	0.103496	0.023	6.952e-06
rs3986805	0.101203	4.14654	0.0549585	5.56427	0.00355046	0.000134333	0.00355046	7.13608e-05	2.72728e-06	16	28350059	G	A	0.101203	0.0255	7.13608e-05
rs3997999	0.134	4.99396	-0.0932148	9.73204	0.000762128	2.48273e-08	0.000762128	1.014e-05	1.85336e-10	6	31327205	C	A	0.134	0.0303	1.014e-05
rs4073285	-0.104195	5.26059	-0.0618745	6.39865	0.000458016	2.43296e-05	0.000458016	5.48795e-06	3.99347e-07	1	2539796	T	C	-0.104195	0.0229	5.48795e-06
rs4073286	-0.097798	4.83357	-0.0606225	6.22496	0.000989771	3.43428e-05	0.000989771	1.467e-05	5.95717e-07	1	2539901	C	A	-0.097798	0.0226	1.467e-05
rs4074789	-0.0978977	4.83983	-0.0615425	6.38905	0.000978603	2.47381e-05	0.000978603	1.44601e-05	4.08272e-07	1	2537464	G	A	-0.0978977	0.0226	1.44601e-05
rs41258084	-0.213404	3.97428	0.153326	4.44177	0.0048897	0.00128836	0.0048897	0.000106101	3.61601e-05	6	32780957	T	C	-0.213404	0.055	0.000106101
rs41300092	-0.105505	5.3783	-0.0646095	6.80901	0.000368056	1.1261e-05	0.000368056	4.18504e-06	1.55235e-07	1	2537838	T	C	-0.105505	0.0229	4.18504e-06
rs41316241	-0.2114	3.92922	0.153391	4.44472	0.00529332	0.00127973	0.00529332	0.000117701	3.59153e-05	6	32782795	A	C	-0.2114	0.0549	0.000117701
rs41316548	-0.212303	3.98674	0.151008	4.31982	0.00477809	0.00166039	0.00477809	0.0001031	4.78829e-05	6	32797167	T	C	-0.212303	0.0547	0.0001031
rs4148872	0.113498	3.66494	0.110915	17.6435	0.00845537	4.49337e-09	0.00845537	0.000216302	2.27248e-18	6	32802807	T	C	0.113498	0.0307	0.000216302
rs4148882	-0.138699	9.88706	-0.0863594	12.9458	4.03419e-08	4.49337e-09	4.03419e-08	1.297e-10	1.13292e-13	6	32816958	A	G	-0.138699	0.0216	1.297e-10
rs4151651	0.607399	29.5643	0.14168	4.97018	1.15676e-08	0.000451701	0.000451701	2.72709e-30	1.07108e-05	6	31915614	A	G	0.607399	0.0531	2.72709e-30
rs4278312	-0.0978977	4.83893	-0.0616565	6.41243	0.000980209	2.37431e-05	0.000980209	1.44901e-05	3.86874e-07	1	2539555	G	A	-0.0978977	0.0226	1.44901e-05
rs4279477	0.207406	9.2212	0.159386	30.6629	1.56476e-07	4.49337e-09	1.56476e-07	6.00897e-10	2.1732e-31	6	32634901	G	T	0.207406	0.0335	6.00897e-10
rs429916	-0.171702	4.38479	-0.166791	10.1135	0.00230208	1.09364e-08	0.00230208	4.12297e-05	7.70016e-11	6	32978587	A	C	-0.171702	0.0419	4.12297e-05
rs4329147	-0.263497	14.9069	0.265735	52.9318	1.15676e-08	4.49337e-09	1.15676e-08	1.23908e-15	1.17004e-53	6	32566577	T	C	-0.263497	0.0329	1.23908e-15
rs4355104	0.0855034	3.79778	0.0508413	4.81752	0.00671044	0.000620285	0.00671044	0.000159302	1.52223e-05	2	199375335	C	T	0.0855034	0.0226	0.000159302
rs4367411	-0.292199	21.3057	0.265471	52.7886	1.15676e-08	4.49337e-09	1.15676e-08	4.94652e-22	1.62705e-53	6	32571929	T	C	-0.292199	0.0303	4.94652e-22
rs4382332	0.295593	14.6757	0.181516	35.6789	1.15676e-08	4.49337e-09	1.15676e-08	2.11009e-15	2.09459e-36	6	32572155	C	T	0.295593	0.0373	2.11009e-15
rs4403294	-0.141604	6.26416	0.427856	200	6.34271e-05	4.49337e-09	6.34271e-05	5.44302e-07	1e-200	6	32634922	G	A	-0.141604	0.0283	5.44302e-07
rs4422947	-0.0978995	4.83744	-0.0615492	6.39032	0.000982867	2.46841e-05	0.000982867	1.45399e-05	4.0708e-07	1	2539590	T	C	-0.0978995	0.0226	1.45399e-05
rs4445406	-0.0975985	4.79263	-0.0617105	6.42386	0.00106281	2.32567e-05	0.00106281	1.61202e-05	3.76825e-07	1	2539400	C	T	-0.0975985	0.0226	1.61202e-05
rs4452362	0.112703	3.82623	-0.0920068	7.5104	0.00639135	2.66054e-06	0.00639135	0.0001492	3.08745e-08	3	46470654	T	C	0.112703	0.0297	0.0001492
rs4474198	-0.0973042	4.81616	-0.0613674	6.36276	0.00102083	2.59357e-05	0.00102083	1.527e-05	4.33751e-07	1	2553758	T	C	-0.0973042	0.0225	1.527e-05
rs4486391	-0.124004	8.30207	-0.0439703	3.78097	9.96926e-07	0.00460304	0.00460304	4.98804e-09	0.000165588	1	2513055	T	A	-0.124004	0.0212	4.98804e-09
rs4487972	-0.1332	8.64264	-0.0465094	4.14665	5.01083e-07	0.00233747	0.00233747	2.27698e-09	7.13428e-05	1	2472144	C	G	-0.1332	0.0223	2.27698e-09
rs45512899	0.386001	13.2216	-0.498297	103.507	1.15676e-08	4.49337e-09	1.15676e-08	6.00344e-14	3.11172e-104	6	32611299	T	A	0.386001	0.0514	6.00344e-14
rs45627734	0.406198	9.83357	-0.288156	19.3848	4.52183e-08	4.49337e-09	4.52183e-08	1.467e-10	4.12287e-20	6	31474884	A	G	0.406198	0.0634	1.467e-10
rs4587163	-0.362104	47.0441	0.304092	133.762	1.15676e-08	4.49337e-09	1.15676e-08	9.03441e-48	1.72982e-134	6	32593167	T	C	-0.362104	0.0249	9.03441e-48
rs4648356	-0.105605	5.31122	-0.0637376	6.65792	0.00041773	1.50108e-05	0.00041773	4.88405e-06	2.19826e-07	1	2709164	A	C	-0.105605	0.0231	4.88405e-06
rs4648448	-0.107596	5.48254	-0.063342	6.5833	0.000309637	1.7137e-05	0.000309637	3.292e-06	2.61036e-07	1	2695687	T	C	-0.107596	0.0231	3.292e-06
rs4648562	-0.103396	5.21803	-0.0652611	6.941	0.000494036	8.76539e-06	0.000494036	6.05299e-06	1.14551e-07	1	2535613	A	C	-0.103396	0.0229	6.05299e-06
rs4648563	-0.103197	5.19253	-0.0650241	6.89806	0.000515618	9.50383e-06	0.000515618	6.41904e-06	1.26456e-07	1	2536002	G	C	-0.103197	0.0229	6.41904e-06
rs4648565	0.0985946	4.76879	0.0640143	6.71105	0.00110534	1.35898e-05	0.00110534	1.70298e-05	1.94514e-07	1	2570023	G	A	0.0985946	0.0229	1.70298e-05
rs4648647	-0.128504	8.72216	-0.044974	3.92236	4.26368e-07	0.00351625	0.00351625	1.89601e-09	0.000119575	1	2500893	A	G	-0.128504	0.0214	1.89601e-09
rs4648648	-0.124	8.30251	-0.0439624	3.77979	9.96147e-07	0.00461293	0.00461293	4.98299e-09	0.000166039	1	2512452	A	G	-0.124	0.0212	4.98299e-09
rs4648649	-0.131098	9.04779	-0.0455325	4.00724	2.26314e-07	0.00305515	0.00305515	8.95798e-10	9.83467e-05	1	2512650	C	T	-0.131098	0.0214	8.95798e-10
rs4648652	-0.0934995	4.44057	-0.0617685	6.43828	0.00205371	2.26431e-05	0.00205371	3.62602e-05	3.64519e-07	1	2535758	G	A	-0.0934995	0.0226	3.62602e-05
rs4648653	-0.103496	5.18422	-0.0650172	6.89662	0.000522651	9.53225e-06	0.000522651	6.54305e-06	1.26876e-07	1	2535895	T	C	-0.103496	0.023	6.54305e-06
rs4648654	-0.100097	5.0532	-0.0607177	6.24643	0.000684281	3.27923e-05	0.000684281	8.84708e-06	5.66983e-07	1	2553083	A	G	-0.100097	0.0225	8.84708e-06
rs4648657	0.106895	5.49214	0.0638491	6.68006	0.000304545	1.43801e-05	0.000304545	3.22003e-06	2.08901e-07	1	2560735	G	A	0.106895	0.0229	3.22003e-06
rs4648658	0.098496	4.89654	0.0606769	6.23871	0.000892462	3.33498e-05	0.000892462	1.269e-05	5.77152e-07	1	2560882	A	G	0.098496	0.0226	1.269e-05
rs4648659	0.105705	5.4201	0.0638491	6.68006	0.000342755	1.43801e-05	0.000342755	3.80102e-06	2.08901e-07	1	2560903	G	T	0.105705	0.0229	3.80102e-06
rs4713166	0.145796	4.48175	-0.0683805	3.58644	0.00191208	0.00668779	0.00668779	3.298e-05	0.000259155	6	28472656	T	C	0.145796	0.0351	3.298e-05
rs4713468	0.130203	8.3026	0.106408	17.235	9.95987e-07	4.49337e-09	9.95987e-07	4.98196e-09	5.82103e-18	6	31470875	A	T	0.130203	0.0223	4.98196e-09
rs4713469	0.114703	6.17888	0.10641	17.2352	7.6312e-05	4.49337e-09	7.6312e-05	6.624e-07	5.81835e-18	6	31472757	T	G	0.114703	0.0231	6.624e-07
rs4713470	0.143801	9.03972	0.106902	17.3887	2.29971e-07	4.49337e-09	2.29971e-07	9.12599e-10	4.08602e-18	6	31472821	C	T	0.143801	0.0235	9.12599e-10
rs4713570	0.124701	4.35144	0.113313	18.8159	0.00245254	4.49337e-09	0.00245254	4.45205e-05	1.52792e-19	6	32626040	T	C	0.124701	0.0305	4.45205e-05
rs4728141	0.101402	5.31976	0.0706388	8.69834	0.000411406	2.25092e-07	0.000411406	4.78895e-06	2.0029e-09	7	128567032	C	T	0.101402	0.0222	4.78895e-06
rs4728142	0.108702	6.54561	0.0689003	8.29935	3.61567e-05	5.22444e-07	3.61567e-05	2.84702e-07	5.01938e-09	7	128573967	A	G	0.108702	0.0212	2.84702e-07
rs4728144	0.0961035	5.05938	0.0448393	3.73799	0.00067616	0.00496316	0.00496316	8.72208e-06	0.000182814	7	128640334	T	A	0.0961035	0.0216	8.72208e-06
rs4731530	0.100196	4.50752	0.0425954	3.56639	0.00182345	0.00695488	0.00695488	3.10799e-05	0.0002714	7	128562578	C	T	0.100196	0.024	3.10799e-05
rs4731532	0.101898	5.6751	0.0717197	9.10991	0.000213364	9.44011e-08	0.000213364	2.113e-06	7.76408e-10	7	128572766	A	G	0.101898	0.0215	2.113e-06
rs4731533	0.0946954	4.65956	0.0553246	5.2724	0.00136906	0.000242809	0.00136906	2.18998e-05	5.34072e-06	7	128602142	G	A	0.0946954	0.0223	2.18998e-05
rs4731534	0.0980981	4.95272	0.0543658	5.10631	0.000816826	0.000340671	0.000816826	1.11501e-05	7.82871e-06	7	128605594	C	A	0.0980981	0.0223	1.11501e-05
rs4731536	0.0916033	4.49935	0.0577498	5.7067	0.00185155	0.000101104	0.00185155	3.16701e-05	1.96472e-06	7	128640293	T	C	0.0916033	0.022	3.16701e-05
rs4731540	0.0993022	4.92592	0.0601689	5.27077	0.000852907	0.000243656	0.000852907	1.18599e-05	5.3608e-06	7	128668250	T	C	0.0993022	0.0227	1.18599e-05
rs4731541	0.102099	5.40362	0.0522038	4.73745	0.000351496	0.00073032	0.00073032	3.94803e-06	1.83042e-05	7	128678236	G	C	0.102099	0.0221	3.94803e-06
rs477515	-0.336396	39.0203	0.440132	200	1.15676e-08	4.49337e-09	1.15676e-08	9.54333e-40	1e-200	6	32569691	A	G	-0.336396	0.0255	9.54333e-40
rs4795401	0.0952012	5.04735	0.0417466	3.4214	0.000691968	0.00913827	0.00913827	8.96706e-06	0.000378966	17	38067533	G	A	0.0952012	0.0214	8.96706e-06
rs4809238	-0.206396	5.18963	-0.0811786	3.95469	0.000518073	0.00334063	0.00334063	6.46205e-06	0.000110997	20	62480649	C	T	-0.206396	0.0458	6.46205e-06
rs4809239	-0.247204	5.91829	-0.0812281	3.95885	0.000131345	0.00331803	0.00331803	1.20701e-06	0.000109939	20	62480814	G	A	-0.247204	0.0509	1.20701e-06
rs4809240	-0.217596	4.92959	-0.0814488	3.9774	0.000847966	0.00321726	0.00321726	1.17601e-05	0.000105342	20	62480836	A	G	-0.217596	0.0497	1.17601e-05
rs4809372	-0.281501	4.41454	-0.0812594	3.96146	0.00216786	0.00330384	0.00330384	3.84999e-05	0.00010928	20	62480924	T	C	-0.281501	0.0684	3.84999e-05
rs481139	-0.2689	26.9151	0.225582	74.3372	1.15676e-08	4.49337e-09	1.15676e-08	1.21591e-27	4.60045e-75	6	32576145	A	C	-0.2689	0.0247	1.21591e-27
rs4820091	0.096599	3.64092	0.052174	4.50236	0.00887281	0.0011509	0.00887281	0.000228602	3.14514e-05	22	21940189	G	T	0.096599	0.0262	0.000228602
rs482044	-0.270694	27.6751	0.225914	76.6969	1.15676e-08	4.49337e-09	1.15676e-08	2.113e-28	2.00956e-77	6	32576064	C	G	-0.270694	0.0245	2.113e-28
rs4821104	0.100395	3.88472	0.0629056	6.09472	0.00574001	4.46139e-05	0.00574001	0.000130401	8.04044e-07	22	21950405	G	A	0.100395	0.0262	0.000130401
rs4821108	0.101798	4.0473	0.0517909	4.4498	0.00428413	0.00126488	0.00428413	8.96809e-05	3.54977e-05	22	21959038	C	G	0.101798	0.026	8.96809e-05
rs4821112	0.101301	4.00784	0.0519679	4.47778	0.0045891	0.00120399	0.0045891	9.8211e-05	3.32828e-05	22	21964761	A	G	0.101301	0.026	9.8211e-05
rs4821114	0.0994018	3.82652	0.0628491	6.08471	0.00638812	4.54803e-05	0.00638812	0.000149101	8.22792e-07	22	21970810	C	G	0.0994018	0.0262	0.000149101
rs4821116	0.0998001	3.85667	0.0631794	6.14464	0.00605237	4.02929e-05	0.00605237	0.000139101	7.16737e-07	22	21973319	T	C	0.0998001	0.0262	0.000139101
rs4821124	0.0998977	3.86774	0.0631254	6.16575	0.00592909	3.86189e-05	0.00592909	0.0001356	6.82732e-07	22	21979289	C	T	0.0998977	0.0262	0.0001356
rs4821130	0.101003	3.98338	0.0532677	4.68605	0.00480819	0.000811146	0.00480819	0.000103901	2.06039e-05	22	21980894	T	C	0.101003	0.026	0.000103901
rs482162	-0.270103	27.5462	0.225582	74.3372	1.15676e-08	4.49337e-09	1.15676e-08	2.84315e-28	4.60045e-75	6	32576019	C	T	-0.270103	0.0245	2.84315e-28
rs482205	-0.270103	27.5471	0.225582	74.3372	1.15676e-08	4.49337e-09	1.15676e-08	2.83727e-28	4.60045e-75	6	32576009	G	T	-0.270103	0.0245	2.83727e-28
rs4850855	-0.0773961	3.62233	-0.0455699	3.98328	0.00919589	0.00318531	0.00919589	0.0002386	0.000103925	2	199493482	G	A	-0.0773961	0.0211	0.0002386
rs4870	-0.135501	9.34237	-0.0472066	4.26446	1.24939e-07	0.00185759	0.00185759	4.54601e-10	5.43926e-05	1	2488153	G	A	-0.135501	0.0217	4.54601e-10
rs4957256	-0.0969956	3.58353	-0.0527738	4.278	0.00987881	0.00180936	0.00987881	0.000260898	5.2723e-05	5	40207142	T	C	-0.0969956	0.0266	0.000260898
rs4959030	-0.230397	12.2005	0.263295	49.0269	1.15676e-08	4.49337e-09	1.15676e-08	6.30231e-13	9.3994e-50	6	32591751	G	A	-0.230397	0.032	6.30231e-13
rs4959108	-0.275398	17.9041	0.263526	49.2187	1.15676e-08	4.49337e-09	1.15676e-08	1.2471e-18	6.04366e-50	6	32591922	A	G	-0.275398	0.0313	1.2471e-18
rs502803	-0.275306	31.4299	0.0964417	15.9637	1.15676e-08	4.49337e-09	1.15676e-08	3.71621e-32	1.08718e-16	6	32578958	A	G	-0.275306	0.0233	3.71621e-32
rs526784	-0.346696	40.6293	0.440359	200	1.15676e-08	4.49337e-09	1.15676e-08	2.34801e-41	1e-200	6	32572030	A	T	-0.346696	0.0257	2.34801e-41
rs532098	-0.270995	30.6472	0.0965322	15.9994	1.15676e-08	4.49337e-09	1.15676e-08	2.2532e-31	1.00138e-16	6	32578052	A	G	-0.270995	0.0233	2.2532e-31
rs532965	-0.358401	27.6919	0.617361	200	1.15676e-08	4.49337e-09	1.15676e-08	2.03283e-28	1e-200	6	32577973	G	T	-0.358401	0.0324	2.03283e-28
rs535852	-0.254299	25.9303	0.153832	38.785	1.15676e-08	4.49337e-09	1.15676e-08	1.17409e-26	1.64059e-39	6	32577604	T	C	-0.254299	0.0238	1.17409e-26
rs536810	-0.255396	26.3145	0.153798	38.7794	1.15676e-08	4.49337e-09	1.15676e-08	4.8473e-27	1.66188e-39	6	32577497	T	C	-0.255396	0.0237	4.8473e-27
rs537544	-0.0952012	4.74739	-0.0433307	3.57943	0.00114968	0.00678117	0.00678117	1.789e-05	0.000263372	10	8108382	T	C	-0.0952012	0.0222	1.789e-05
rs540085	-0.0797996	3.61744	-0.0534237	5.16681	0.00928088	0.000301454	0.00928088	0.000241301	6.81067e-06	6	138023348	C	T	-0.0797996	0.0217	0.000241301
rs556025	-0.327005	37.227	0.437641	200	1.15676e-08	4.49337e-09	1.15676e-08	5.92925e-38	1e-200	6	32570880	T	C	-0.327005	0.0254	5.92925e-38
rs55786530	0.297503	14.8874	0.179396	34.9109	1.15676e-08	4.49337e-09	1.15676e-08	1.29599e-15	1.22772e-35	6	32567278	T	A	0.297503	0.0372	1.29599e-15
rs558721	-0.390601	30.1814	0.618191	200	1.15676e-08	4.49337e-09	1.15676e-08	6.58567e-31	1e-200	6	32570573	T	C	-0.390601	0.0338	6.58567e-31
rs55949203	0.245797	6.65463	-0.166458	15.56	2.90176e-05	4.49337e-09	2.90176e-05	2.21498e-07	2.75423e-16	6	31469366	T	C	0.245797	0.0474	2.21498e-07
rs56063910	0.109599	3.67203	-0.0800444	6.26686	0.00833216	3.13966e-05	0.00833216	0.000212799	5.40929e-07	3	46477826	T	C	0.109599	0.0296	0.000212799
rs56380902	0.0899028	4.63414	0.0414975	3.39004	0.00143855	0.00966753	0.00966753	2.32199e-05	0.000407343	17	38066372	C	T	0.0899028	0.0212	2.32199e-05
rs568727	-0.0925974	4.59585	-0.0459361	3.93891	0.00154883	0.00342635	0.00342635	2.536e-05	0.000115104	10	8106701	C	A	-0.0925974	0.022	2.536e-05
rs570058	0.376703	4.20018	0.380819	3.43958	0.00317546	0.00883144	0.00883144	6.30696e-05	0.000363429	6	33693965	C	T	0.376703	0.0941	6.30696e-05
rs570613	-0.0916987	4.52346	-0.0458607	3.92719	0.00176863	0.00349	0.00349	2.99599e-05	0.000118252	10	8106502	T	C	-0.0916987	0.022	2.99599e-05
rs570730	-0.0924991	4.58687	-0.0458629	3.9275	0.0015747	0.00348833	0.00348833	2.58899e-05	0.000118168	10	8106459	T	C	-0.0924991	0.022	2.58899e-05
rs57078777	0.106995	4.2568	0.0493196	3.91128	0.0028644	0.00359088	0.00359088	5.53605e-05	0.000122665	22	39697458	T	A	0.106995	0.0265	5.53605e-05
rs574170	-0.2669	25.5972	0.226575	74.995	1.15676e-08	4.49337e-09	1.15676e-08	2.52813e-26	1.01158e-75	6	32572904	A	T	-0.2669	0.0251	2.52813e-26
rs5749485	0.0962026	3.68048	0.0524124	4.54812	0.00818531	0.00105205	0.00818531	0.000208699	2.83061e-05	22	21938224	C	A	0.0962026	0.0259	0.000208699
rs5749493	0.0962007	3.67778	0.0524115	4.54798	0.00823223	0.00105235	0.00823223	0.00021	2.83152e-05	22	21939687	A	C	0.0962007	0.0259	0.00021
rs5749495	0.0994005	3.82449	0.0629032	6.09433	0.00641072	4.46476e-05	0.00641072	0.000149799	8.04767e-07	22	21940310	G	A	0.0994005	0.0262	0.000149799
rs5749502	0.0989037	3.79317	0.0629032	6.09433	0.00676537	4.46476e-05	0.00676537	0.000161002	8.04767e-07	22	21945096	A	T	0.0989037	0.0262	0.000161002
rs5750784	0.116903	4.88739	0.0494682	3.88	0.000904781	0.00382798	0.00382798	1.29601e-05	0.000131826	22	39664180	A	C	0.116903	0.0268	1.29601e-05
rs5750785	0.118896	4.95039	0.0471553	3.57346	0.000819963	0.0068607	0.0068607	1.12101e-05	0.000267018	22	39671141	G	A	0.118896	0.0271	1.12101e-05
rs5750789	0.1074	4.28308	0.0495993	3.93596	0.00275116	0.00344236	0.00344236	5.21099e-05	0.000115888	22	39725280	T	C	0.1074	0.0266	5.21099e-05
rs5754100	0.112296	4.41669	0.063276	6.15591	0.00215816	3.93296e-05	0.00215816	3.83098e-05	6.98377e-07	22	21916166	C	T	0.112296	0.0273	3.83098e-05
rs5754166	0.101699	3.9594	0.0629277	6.09854	0.00502298	4.42832e-05	0.00502298	0.000109799	7.97003e-07	22	21930777	T	C	0.101699	0.0263	0.000109799
rs5754177	0.104297	3.97551	0.0631435	6.13626	0.00487868	4.10182e-05	0.00487868	0.000105801	7.30702e-07	22	21933428	T	C	0.104297	0.0269	0.000105801
rs5754217	0.0954011	3.62306	0.0525921	4.57634	0.00918321	0.000999082	0.00918321	0.000238199	2.65253e-05	22	21939675	T	G	0.0954011	0.0259	0.000238199
rs5754234	0.0991024	3.80576	0.0629032	6.09433	0.00661931	4.46476e-05	0.00661931	0.000156401	8.04767e-07	22	21942978	T	A	0.0991024	0.0262	0.000156401
rs5754238	0.0984952	3.76346	0.0517887	4.44948	0.00711944	0.00126581	0.00711944	0.000172401	3.55238e-05	22	21943664	G	C	0.0984952	0.0262	0.000172401
rs5754295	0.101401	4.02136	0.0518192	4.45356	0.0044799	0.00125631	0.0044799	9.52007e-05	3.51917e-05	22	21951740	A	C	0.101401	0.026	9.52007e-05
rs5754323	0.0968964	3.72148	0.0524137	4.54831	0.00761974	0.00105164	0.00761974	0.000189898	2.82937e-05	22	21957992	C	T	0.0968964	0.026	0.000189898
rs5754344	0.0999971	3.86391	0.0629056	6.09472	0.00597174	4.46139e-05	0.00597174	0.000136801	8.04044e-07	22	21963786	G	A	0.0999971	0.0262	0.000136801
rs5754352	0.101202	3.9974	0.0517908	4.44978	0.00468261	0.00126494	0.00468261	0.0001006	3.54993e-05	22	21964951	T	C	0.101202	0.026	0.0001006
rs5754387	0.0963006	3.69336	0.0490889	4.09052	0.00796147	0.00261556	0.00796147	0.0002026	8.11858e-05	22	21974703	C	G	0.0963006	0.0259	0.0002026
rs5754422	0.0998977	3.914	0.0534691	4.71852	0.00542965	0.000760088	0.00542965	0.000121899	1.91197e-05	22	21980257	G	A	0.0998977	0.026	0.000121899
rs5754426	0.101003	3.98464	0.0532593	4.68469	0.0047969	0.000813284	0.0047969	0.0001036	2.06685e-05	22	21980638	C	T	0.101003	0.026	0.0001036
rs5757585	0.114805	4.39491	0.0489335	3.72145	0.00225642	0.00510175	0.00510175	4.028e-05	0.000189911	22	39663185	G	A	0.114805	0.028	4.028e-05
rs5757587	0.120198	5.05913	0.0494859	3.88291	0.000676488	0.00380591	0.00380591	8.7271e-06	0.000130945	22	39663513	A	G	0.120198	0.027	8.7271e-06
rs5757590	0.116698	4.87128	0.0472229	3.57592	0.000926471	0.00682792	0.00682792	1.34499e-05	0.000265509	22	39668409	A	T	0.116698	0.0268	1.34499e-05
rs5757601	0.117801	4.89894	0.0471296	3.56827	0.000889231	0.00692984	0.00692984	1.262e-05	0.000270228	22	39671534	T	C	0.117801	0.027	1.262e-05
rs5757609	0.0997005	3.9307	0.0482075	3.78757	0.00528006	0.00454775	0.00528006	0.000117301	0.000163091	22	39707845	C	G	0.0997005	0.0259	0.000117301
rs5757610	0.0998001	3.9333	0.0482725	3.79694	0.00525677	0.00446924	0.00525677	0.0001166	0.00015961	22	39707979	T	C	0.0998001	0.0259	0.0001166
rs5757611	0.100198	3.96537	0.0483068	3.8016	0.00496951	0.00443018	0.00496951	0.0001083	0.000157906	22	39708357	T	C	0.100198	0.0259	0.0001083
rs5757614	0.0995014	3.90588	0.0482276	3.78924	0.00550438	0.00453375	0.00550438	0.0001242	0.000162465	22	39717554	T	G	0.0995014	0.0259	0.0001242
rs5757618	0.0999971	3.93256	0.048359	3.80301	0.0052634	0.00441839	0.0052634	0.000116799	0.000157395	22	39724551	T	A	0.0999971	0.0259	0.000116799
rs5757619	0.0998996	3.92849	0.0479216	3.74416	0.00529986	0.00491146	0.00529986	0.000117899	0.000180235	22	39724558	A	G	0.0998996	0.0259	0.000117899
rs5757622	0.107697	4.29371	0.0491357	3.87695	0.00270536	0.0038511	0.0038511	5.08499e-05	0.000132755	22	39728861	T	C	0.107697	0.0266	5.08499e-05
rs5757624	0.109201	4.31804	0.0483326	3.75928	0.00260053	0.00478477	0.00478477	4.80795e-05	0.000174068	22	39737350	C	T	0.109201	0.0269	4.80795e-05
rs5757625	0.117096	4.70355	0.0508991	4.19571	0.00125918	0.00213015	0.00213015	1.97902e-05	6.37221e-05	22	39738243	G	T	0.117096	0.0274	1.97902e-05
rs586610	-0.342902	38.4825	0.450428	200	1.15676e-08	4.49337e-09	1.15676e-08	3.2923e-39	1e-200	6	32572311	C	T	-0.342902	0.0262	3.2923e-39
rs58717361	0.268201	8.89449	-0.166452	15.5588	3.03617e-07	4.49337e-09	3.03617e-07	1.275e-09	2.76185e-16	6	31468599	T	C	0.268201	0.0442	1.275e-09
rs59391722	0.101599	3.94885	0.0630145	6.11357	0.00511748	4.29822e-05	0.00511748	0.000112499	7.69892e-07	22	21920817	C	G	0.101599	0.0263	0.000112499
rs5994638	0.097205	3.72932	0.0524137	4.54831	0.0075263	0.00105164	0.0075263	0.0001865	2.82937e-05	22	21953276	G	A	0.097205	0.026	0.0001865
rs5998509	0.1039	3.96218	0.0631239	6.12478	0.00499808	4.20119e-05	0.00499808	0.000109099	7.50274e-07	22	21917479	T	C	0.1039	0.0268	0.000109099
rs5998576	0.101102	3.99957	0.0517896	4.44961	0.00466317	0.00126543	0.00466317	0.000100099	3.55132e-05	22	21938590	T	C	0.101102	0.026	0.000100099
rs5998599	0.100705	3.96497	0.0517884	4.44944	0.00497309	0.00126593	0.00497309	0.0001084	3.55271e-05	22	21941981	G	A	0.100705	0.026	0.0001084
rs5998619	0.100696	3.96778	0.0517102	4.43633	0.00494792	0.00130427	0.00494792	0.000107701	3.66159e-05	22	21945851	A	G	0.100696	0.026	0.000107701
rs5998644	0.0967973	3.71738	0.0523003	4.52893	0.0076686	0.0010935	0.0076686	0.000191699	2.95849e-05	22	21953288	C	T	0.0967973	0.026	0.000191699
rs5998672	0.0964005	3.68803	0.0523944	4.54523	0.0080541	0.00105829	0.0080541	0.000205102	2.84951e-05	22	21966442	A	G	0.0964005	0.026	0.000205102
rs601006	-0.317702	19.6223	0.2251	73.7885	1.15676e-08	4.49337e-09	1.15676e-08	2.38616e-20	1.62742e-74	6	32573173	A	G	-0.317702	0.0344	2.38616e-20
rs601020	-0.305995	12.2051	0.318135	135.066	1.15676e-08	4.49337e-09	1.15676e-08	6.23591e-13	8.59014e-136	6	32573179	A	G	-0.305995	0.0425	6.23591e-13
rs6010679	-0.201504	4.56928	-0.0793465	3.80139	0.00162536	0.00443196	0.00443196	2.696e-05	0.000157983	20	62473923	T	C	-0.201504	0.048	2.696e-05
rs6011182	-0.201504	4.57025	-0.0793455	3.80131	0.00162257	0.00443263	0.00443263	2.68999e-05	0.000158012	20	62474022	A	G	-0.201504	0.048	2.68999e-05
rs6011184	-0.207406	5.07593	-0.0819443	4.00297	0.000654525	0.00307835	0.00307835	8.39595e-06	9.93185e-05	20	62483066	T	C	-0.207406	0.0466	8.39595e-06
rs6011186	-0.210104	4.91116	-0.0813399	4.00297	0.000872779	0.00307835	0.00307835	1.22699e-05	9.93185e-05	20	62484008	T	C	-0.210104	0.048	1.22699e-05
rs601148	-0.417593	27.1812	0.600766	200	1.15676e-08	4.49337e-09	1.15676e-08	6.5887e-28	1e-200	6	32573265	T	G	-0.417593	0.0381	6.5887e-28
rs601481	-0.285498	26.3389	0.225511	74.2328	1.15676e-08	4.49337e-09	1.15676e-08	4.58247e-27	5.85059e-75	6	32573293	C	G	-0.285498	0.0265	4.58247e-27
rs601945	-0.371198	27.9805	0.618851	200	1.15676e-08	4.49337e-09	1.15676e-08	1.04592e-28	1e-200	6	32573415	G	A	-0.371198	0.0334	1.04592e-28
rs602457	-0.384902	29.1467	0.604054	200	1.15676e-08	4.49337e-09	1.15676e-08	7.13346e-30	1e-200	6	32573562	C	T	-0.384902	0.0339	7.13346e-30
rs60389769	-0.113695	5.84164	-0.0632218	6.54066	0.000154828	1.86807e-05	0.000154828	1.43999e-06	2.87965e-07	1	2717470	A	G	-0.113695	0.0236	1.43999e-06
rs60520190	-0.103196	5.20852	-0.0651314	6.91964	0.000502085	9.12842e-06	0.000502085	6.187e-06	1.20326e-07	1	2533706	A	G	-0.103196	0.0228	6.187e-06
rs6062547	-0.203904	5.06424	-0.0813035	3.96463	0.000669773	0.00328662	0.00328662	8.62502e-06	0.000108485	20	62481460	C	T	-0.203904	0.0458	8.62502e-06
rs60687045	-0.105605	5.40132	-0.0646209	6.81053	0.000352716	1.1231e-05	0.000352716	3.96899e-06	1.54693e-07	1	2539603	A	G	-0.105605	0.0229	3.96899e-06
rs60733400	-0.100605	4.9165	-0.0679564	7.52472	0.000865589	2.58646e-06	0.000865589	1.21199e-05	2.98731e-08	1	2516781	A	G	-0.100605	0.023	1.21199e-05
rs61054170	-0.117906	7.45186	-0.0433424	3.68692	5.4393e-06	0.00545847	0.00545847	3.53297e-08	0.000205627	1	2498052	T	C	-0.117906	0.0214	3.53297e-08
rs614348	-0.269699	27.8321	0.225054	73.9521	1.15676e-08	4.49337e-09	1.15676e-08	1.47197e-28	1.11661e-74	6	32573877	C	T	-0.269699	0.0243	1.47197e-28
rs61463031	0.268206	8.89483	-0.166452	15.5588	3.0338e-07	4.49337e-09	3.0338e-07	1.274e-09	2.76185e-16	6	31468622	G	C	0.268206	0.0442	1.274e-09
rs617578	-0.399597	31.3057	0.61734	200	1.15676e-08	4.49337e-09	1.15676e-08	4.94652e-32	1e-200	6	32574603	A	G	-0.399597	0.0339	4.94652e-32
rs61766198	-0.119505	3.7263	-0.0556436	4.49964	0.00756229	0.00115677	0.00756229	0.000187802	3.1649e-05	1	1243896	T	C	-0.119505	0.032	0.000187802
rs61942273	-0.0893013	3.73212	-0.0543096	5.33562	0.00749293	0.000213461	0.00749293	0.000185302	4.61721e-06	12	113030285	A	G	-0.0893013	0.0239	0.000185302
rs62067034	0.1308	9.04345	0.0422919	3.50569	2.28281e-07	0.0077635	0.0077635	9.04795e-10	0.000312112	17	38063738	T	C	0.1308	0.0214	9.04795e-10
rs622137	-0.337405	39.1815	0.440387	200	1.15676e-08	4.49337e-09	1.15676e-08	6.58415e-40	1e-200	6	32569852	A	G	-0.337405	0.0255	6.58415e-40
rs62228377	0.129501	5.23011	0.0490327	3.87132	0.000483812	0.00389377	0.00389377	5.88695e-06	0.000134487	22	39701703	A	G	0.129501	0.0286	5.88695e-06
rs62228378	0.121199	4.9784	0.0490982	3.8795	0.000782576	0.00383177	0.00383177	1.05099e-05	0.000131978	22	39701795	A	G	0.121199	0.0275	1.05099e-05
rs62228404	0.107796	4.30025	0.0491222	3.87346	0.00267718	0.00387755	0.00387755	5.00899e-05	0.000133826	22	39730795	A	G	0.107796	0.0266	5.00899e-05
rs62228405	0.115104	4.72469	0.0491074	3.87237	0.00120638	0.0038858	0.0038858	1.88499e-05	0.000134162	22	39730907	T	C	0.115104	0.0269	1.88499e-05
rs62402370	0.141604	4.37727	-0.0659412	3.39375	0.002336	0.00960492	0.00960492	4.19498e-05	0.000403878	6	28462667	C	G	0.141604	0.0346	4.19498e-05
rs62402717	-0.248602	3.82623	-0.564764	7.45289	0.00639135	2.95805e-06	0.00639135	0.0001492	3.5246e-08	6	32080838	A	G	-0.248602	0.0656	0.0001492
rs62404120	0.352896	11.0211	-0.496328	102.991	1.15676e-08	4.49337e-09	1.15676e-08	9.52577e-12	1.02094e-103	6	32612962	C	T	0.352896	0.0518	9.52577e-12
rs62432712	0.165901	10.3755	0.0692891	5.67348	1.49394e-08	0.000108045	0.000108045	4.21211e-11	2.1209e-06	6	137964697	G	A	0.165901	0.0251	4.21211e-11
rs62478580	0.106406	5.41195	0.0607901	5.36601	0.000347078	0.000200897	0.000347078	3.87302e-06	4.30517e-06	7	128599933	G	T	0.106406	0.023	3.87302e-06
rs6422657	0.102701	5.12616	0.0643664	6.77172	0.000592744	1.21052e-05	0.000592744	7.47894e-06	1.69153e-07	1	2557531	T	C	0.102701	0.0229	7.47894e-06
rs6424092	0.102899	5.17128	0.0651421	6.92165	0.000537248	9.0943e-06	0.000537248	6.74093e-06	1.19771e-07	1	2532899	A	C	0.102899	0.0229	6.74093e-06
rs6435207	-0.0882958	3.74812	-0.0535603	3.60497	0.00730225	0.00644872	0.00730225	0.000178599	0.00024833	2	204627409	C	G	-0.0882958	0.0236	0.000178599
rs643889	-0.264999	26.7833	0.225582	74.3372	1.15676e-08	4.49337e-09	1.15676e-08	1.64702e-27	4.60045e-75	6	32575918	T	A	-0.264999	0.0244	1.64702e-27
rs6456143	0.0774979	3.62727	0.0653409	7.67693	0.00911004	1.90623e-06	0.00911004	0.000235901	2.10412e-08	6	167415440	A	C	0.0774979	0.0211	0.000235901
rs6457684	-0.0779975	3.61744	0.0733254	9.14814	0.00928088	8.66959e-08	0.00928088	0.000241301	7.10984e-10	6	32814447	C	T	-0.0779975	0.0212	0.000241301
rs6467222	0.0953002	4.81673	0.0538265	5.01889	0.00101981	0.000409295	0.00101981	1.525e-05	9.57437e-06	7	128674419	C	T	0.0953002	0.022	1.525e-05
rs6467223	0.0925979	4.36744	0.0519967	4.13861	0.00238035	0.00237144	0.00238035	4.29101e-05	7.26758e-05	7	128674666	G	A	0.0925979	0.0226	4.29101e-05
rs6467224	0.0924991	4.27802	0.0575021	4.81905	0.00277296	0.00061839	0.00277296	5.27206e-05	1.51688e-05	7	128688456	C	T	0.0924991	0.0229	5.27206e-05
rs646984	-0.261602	26.2531	0.153572	38.6559	1.15676e-08	4.49337e-09	1.15676e-08	5.58342e-27	2.20851e-39	6	32576592	C	A	-0.261602	0.0243	5.58342e-27
rs647035	-0.263198	26.7747	0.153558	38.6463	1.15676e-08	4.49337e-09	1.15676e-08	1.67996e-27	2.25788e-39	6	32576626	A	G	-0.263198	0.0242	1.67996e-27
rs6565176	-0.0795965	3.61119	-0.0424778	3.50098	0.0093895	0.00782624	0.0093895	0.000244799	0.000315515	16	30174926	C	T	-0.0795965	0.0217	0.000244799
rs660895	-0.3244	26.9241	0.412188	200	1.15676e-08	4.49337e-09	1.15676e-08	1.19097e-27	1e-200	6	32577380	G	A	-0.3244	0.0298	1.19097e-27
rs661330	-0.347702	27.447	0.412175	200	1.15676e-08	4.49337e-09	1.15676e-08	3.57273e-28	1e-200	6	32577472	C	T	-0.347702	0.0316	3.57273e-28
rs66534072	0.097205	3.74715	0.0524349	4.55152	0.00731381	0.00104471	0.00731381	0.000178999	2.80854e-05	22	21936152	G	C	0.097205	0.026	0.000178999
rs66641436	-0.210504	5.29397	-0.0800659	3.85994	0.000430504	0.00398001	0.00398001	5.08195e-06	0.000138057	20	62480243	C	T	-0.210504	0.0461	5.08195e-06
rs6664969	-0.103795	5.24527	-0.0652091	6.93497	0.000470982	8.8679e-06	0.000470982	5.68499e-06	1.16153e-07	1	2534978	A	G	-0.103795	0.0229	5.68499e-06
rs6666430	-0.107196	5.44648	-0.0633056	6.57745	0.000328763	1.73356e-05	0.000328763	3.57701e-06	2.64576e-07	1	2698950	A	G	-0.107196	0.0231	3.57701e-06
rs6666788	0.100705	4.94271	0.063848	6.67984	0.000830303	1.43863e-05	0.000830303	1.14101e-05	2.09007e-07	1	2567500	G	A	0.100705	0.0229	1.14101e-05
rs6667564	-0.0932991	4.44965	-0.0638416	6.8271	0.00202248	1.0904e-05	0.00202248	3.55099e-05	1.48902e-07	1	2520302	C	T	-0.0932991	0.0226	3.55099e-05
rs6667605	-0.120102	7.85418	-0.0434664	3.70751	2.40443e-06	0.00521856	0.00521856	1.39901e-08	0.000196106	1	2502780	T	C	-0.120102	0.0212	1.39901e-08
rs6668149	0.105805	5.42922	0.0643663	6.7717	0.000337918	1.21057e-05	0.000337918	3.72203e-06	1.69161e-07	1	2558308	C	A	0.105805	0.0229	3.72203e-06
rs6670198	-0.0935996	4.48267	-0.0638451	6.82798	0.00190892	1.08866e-05	0.00190892	3.29102e-05	1.486e-07	1	2520527	C	T	-0.0935996	0.0225	3.29102e-05
rs6671426	-0.127504	8.69508	-0.0450824	3.94168	4.4626e-07	0.00341129	0.00341129	2.01799e-09	0.000114372	1	2504234	A	C	-0.127504	0.0213	2.01799e-09
rs6672381	-0.120198	7.86742	-0.0434592	3.70633	2.35731e-06	0.00522844	0.00522844	1.357e-08	0.000196639	1	2502834	G	A	-0.120198	0.0212	1.357e-08
rs6673993	-0.0981969	4.87778	-0.0607096	6.24491	0.000917719	3.29021e-05	0.000917719	1.32501e-05	5.68971e-07	1	2552071	C	T	-0.0981969	0.0226	1.32501e-05
rs6681973	0.0898955	4.18582	0.0618976	6.46154	0.00327585	2.16532e-05	0.00327585	6.51899e-05	3.4551e-07	1	2531505	T	C	0.0898955	0.0225	6.51899e-05
rs6682043	0.1015	5.04726	0.0651554	6.92417	0.000692086	9.05147e-06	0.000692086	8.96892e-06	1.19078e-07	1	2531514	A	C	0.1015	0.0229	8.96892e-06
rs6684865	-0.105505	5.39394	-0.0646592	6.82052	0.000356631	1.10338e-05	0.000356631	4.03701e-06	1.51175e-07	1	2546229	A	G	-0.105505	0.0229	4.03701e-06
rs6689711	0.101302	5.02817	0.0651498	6.92232	0.000717172	9.08289e-06	0.000717172	9.37195e-06	1.19586e-07	1	2531467	C	T	0.101302	0.0229	9.37195e-06
rs66957194	0.274802	9.7217	0.159564	30.7405	5.72985e-08	4.49337e-09	5.72985e-08	1.89802e-10	1.81761e-31	6	32634263	T	G	0.274802	0.0431	1.89802e-10
rs6698817	0.103795	5.24657	0.0638335	6.67717	0.000469881	1.44624e-05	0.000469881	5.668e-06	2.10296e-07	1	2564183	C	T	0.103795	0.0229	5.668e-06
rs6701238	-0.0932014	4.45136	-0.0638451	6.82798	0.0020166	1.08866e-05	0.0020166	3.53704e-05	1.486e-07	1	2520500	A	G	-0.0932014	0.0225	3.53704e-05
rs6711590	0.0876952	4.51385	0.0412875	3.37472	0.00180168	0.00994291	0.00994291	3.06302e-05	0.000421968	2	199541015	G	T	0.0876952	0.021	3.06302e-05
rs6720394	0.127402	3.87877	0.0925644	6.67267	0.00580627	1.45906e-05	0.00580627	0.0001322	2.12486e-07	2	111989372	G	T	0.127402	0.0333	0.0001322
rs6721210	-0.0891045	3.8066	-0.0535125	3.59901	0.00660995	0.00652076	0.00660995	0.000156099	0.000251762	2	204629096	A	G	-0.0891045	0.0236	0.000156099
rs679242	-0.362607	28.5702	0.617766	200	1.15676e-08	4.49337e-09	1.15676e-08	2.6903e-29	1e-200	6	32570958	T	G	-0.362607	0.0323	2.6903e-29
rs68033958	0.237196	11.3961	0.159499	29.8919	1.15676e-08	4.49337e-09	1.15676e-08	4.01698e-12	1.28263e-30	6	32634226	A	G	0.237196	0.0342	4.01698e-12
rs687308	-0.363599	26.5102	0.618449	200	1.15676e-08	4.49337e-09	1.15676e-08	3.08887e-27	1e-200	6	32567256	T	C	-0.363599	0.0336	3.08887e-27
rs6873706	-0.0889994	4.44782	0.0438469	3.53646	0.00202878	0.00735359	0.00735359	3.56599e-05	0.000290764	5	149592843	G	C	-0.0889994	0.0215	3.56599e-05
rs6873984	-0.087095	4.27401	0.043376	3.47126	0.00279024	0.00829682	0.00829682	5.32096e-05	0.000337863	5	149592833	A	G	-0.087095	0.0215	5.32096e-05
rs6904546	0.1364	8.86233	0.106181	17.1578	3.26015e-07	4.49337e-09	3.26015e-07	1.373e-09	6.95344e-18	6	31471147	A	G	0.1364	0.0225	1.373e-09
rs6905775	-0.418095	27.8579	0.336908	122.567	1.15676e-08	4.49337e-09	1.15676e-08	1.38708e-28	2.71019e-123	6	32626021	A	G	-0.418095	0.0377	1.38708e-28
rs6908948	0.1302	8.3026	0.106408	17.235	9.95987e-07	4.49337e-09	9.95987e-07	4.98196e-09	5.82103e-18	6	31471473	G	A	0.1302	0.0223	4.98196e-09
rs6911408	-0.122598	5.24048	-0.0559837	3.95344	0.000475036	0.00334742	0.00334742	5.74804e-06	0.000111317	6	31095066	C	T	-0.122598	0.027	5.74804e-06
rs6915833	0.268797	8.90833	-0.165867	15.4409	2.95475e-07	4.49337e-09	2.95475e-07	1.23501e-09	3.62326e-16	6	31465637	T	C	0.268797	0.0442	1.23501e-09
rs6916187	0.132104	8.49026	0.106252	17.1862	6.85842e-07	4.49337e-09	6.85842e-07	3.234e-09	6.51328e-18	6	31463926	C	T	0.132104	0.0223	3.234e-09
rs6916394	0.1336	8.58021	0.105861	17.07	5.69817e-07	4.49337e-09	5.69817e-07	2.629e-09	8.51138e-18	6	31464050	C	T	0.1336	0.0224	2.629e-09
rs6920220	0.164599	10.2824	0.0717476	6.06071	1.78201e-08	4.75578e-05	4.75578e-05	5.21915e-11	8.69541e-07	6	138006504	A	G	0.164599	0.0251	5.21915e-11
rs6922431	-0.167301	4.52288	-0.288168	23.2707	0.00177062	4.49337e-09	0.00177062	2.99999e-05	5.36167e-24	6	31465030	C	T	-0.167301	0.0401	2.99999e-05
rs6927172	0.165004	10.3296	0.0716387	6.03715	1.63596e-08	4.99326e-05	4.99326e-05	4.68166e-11	9.18015e-07	6	138002175	G	C	0.165004	0.0251	4.68166e-11
rs6930510	0.115701	6.56783	0.106335	17.1823	3.45564e-05	4.49337e-09	3.45564e-05	2.70502e-07	6.57204e-18	6	31462844	A	G	0.115701	0.0225	2.70502e-07
rs6931464	-0.125601	5.46294	-0.0559837	3.95344	0.000320032	0.00334742	0.00334742	3.44398e-06	0.000111317	6	31095007	G	A	-0.125601	0.0271	3.44398e-06
rs6931633	-0.124396	5.36411	-0.0559877	3.95392	0.000378564	0.00334481	0.00334481	4.32404e-06	0.000111194	6	31095051	T	C	-0.124396	0.0271	4.32404e-06
rs6932435	-0.124306	5.35962	-0.0559916	3.96511	0.000381889	0.00328401	0.00328401	4.36898e-06	0.000108365	6	31095285	C	G	-0.124306	0.0271	4.36898e-06
rs6933404	0.166799	10.4336	0.069713	5.73499	1.32795e-08	9.53377e-05	9.53377e-05	3.68468e-11	1.84081e-06	6	137959235	C	T	0.166799	0.0252	3.68468e-11
rs6948928	0.0991024	4.90483	0.0604155	5.30626	0.000881301	0.000225599	0.000881301	1.245e-05	4.94015e-06	7	128623097	C	T	0.0991024	0.0227	1.245e-05
rs6965542	0.0939001	4.68994	0.0545585	5.14597	0.00129317	0.000314963	0.00129317	2.04202e-05	7.14546e-06	7	128655918	T	C	0.0939001	0.022	2.04202e-05
rs6969930	0.0927953	4.59465	0.0567743	5.53114	0.00155229	0.000143239	0.00155229	2.54302e-05	2.94347e-06	7	128630313	C	T	0.0927953	0.022	2.54302e-05
rs6973975	0.0988041	4.8962	0.0632927	5.81226	0.00089292	8.09878e-05	0.00089292	1.26999e-05	1.54078e-06	7	128675549	A	G	0.0988041	0.0226	1.26999e-05
rs7201780	-0.083099	3.70246	-0.0461393	4.07262	0.00784641	0.00270933	0.00784641	0.000198399	8.46019e-05	16	30147265	T	C	-0.083099	0.0223	0.000198399
rs7221605	-0.116399	6.7167	-0.0417892	3.4406	2.55298e-05	0.00881424	0.00881424	1.91999e-07	0.000362577	17	38070789	T	C	-0.116399	0.0224	1.91999e-07
rs7247198	-0.200996	5.38584	0.110319	4.69724	0.000362473	0.000793549	0.000793549	4.11301e-06	2.00798e-05	19	10590508	G	C	-0.200996	0.0436	4.11301e-06
rs7256518	-0.188404	3.75252	0.112542	4.13801	0.00724981	0.00237398	0.00724981	0.000176799	7.27763e-05	19	10626375	A	G	-0.188404	0.0502	0.000176799
rs72836344	0.137002	4.18105	0.101689	7.44254	0.0033092	3.0116e-06	0.0033092	6.59098e-05	3.60961e-08	2	111874699	T	G	0.137002	0.0343	6.59098e-05
rs72836345	0.134194	4.03791	0.101798	7.45929	0.004355	2.92494e-06	0.004355	9.1641e-05	3.47304e-08	2	111876539	C	T	0.134194	0.0343	9.1641e-05
rs72836348	0.133298	4.01166	0.101619	7.43175	0.00455488	3.07304e-06	0.00455488	9.73509e-05	3.70041e-08	2	111888043	A	G	0.133298	0.0342	9.73509e-05
rs72836349	0.133703	4.03241	0.101953	7.48118	0.0043965	2.8117e-06	0.0043965	9.2809e-05	3.30233e-08	2	111891795	C	T	0.133703	0.0342	9.2809e-05
rs72836352	0.131598	3.91901	0.1029	7.59743	0.00538478	2.23601e-06	0.00538478	0.000120501	2.52679e-08	2	111894874	T	C	0.131598	0.0342	0.000120501
rs72837816	0.136599	4.1673	0.103469	7.68182	0.00340532	1.8907e-06	0.00340532	6.80299e-05	2.08056e-08	2	111916868	C	A	0.136599	0.0343	6.80299e-05
rs72837826	0.140101	4.33442	0.103005	7.65015	0.00252933	1.99127e-06	0.00252933	4.62999e-05	2.23795e-08	2	111933001	T	G	0.140101	0.0344	4.62999e-05
rs72837843	0.1282	3.90974	0.0919292	6.60823	0.00546781	1.64266e-05	0.00546781	0.000123101	2.46473e-07	2	111964721	A	G	0.1282	0.0334	0.000123101
rs72837847	0.129801	3.99012	0.0932178	6.75878	0.00474782	1.24218e-05	0.00474782	0.000102301	1.74269e-07	2	111979004	G	A	0.129801	0.0334	0.000102301
rs72837849	0.130701	4.03806	0.0930476	6.70716	0.00435386	1.36849e-05	0.00435386	9.16094e-05	1.96264e-07	2	111989858	C	T	0.130701	0.0334	9.16094e-05
rs72837850	0.130405	4.01701	0.0932238	6.75955	0.00451273	1.2403e-05	0.00451273	9.6159e-05	1.7396e-07	2	111991881	G	A	0.130405	0.0334	9.6159e-05
rs72837868	0.132401	4.00802	0.0926058	6.67669	0.00458749	1.44761e-05	0.00458749	9.81703e-05	2.10528e-07	2	112010094	G	A	0.132401	0.034	9.81703e-05
rs72844283	0.273099	12.7025	0.181296	35.6196	1.15676e-08	4.49337e-09	1.15676e-08	1.98381e-13	2.40104e-36	6	32565189	T	G	0.273099	0.0372	1.98381e-13
rs72844399	0.252399	8.76422	0.159493	30.7136	3.95473e-07	4.49337e-09	3.95473e-07	1.721e-09	1.93375e-31	6	32634264	T	C	0.252399	0.0419	1.721e-09
rs72844760	0.269997	8.96218	-0.166397	15.5545	2.67799e-07	4.49337e-09	2.67799e-07	1.09099e-09	2.78933e-16	6	31463371	A	G	0.269997	0.0443	1.09099e-09
rs72844762	0.238497	6.39621	-0.166398	15.5546	4.83918e-05	4.49337e-09	4.83918e-05	4.01597e-07	2.78869e-16	6	31463380	A	G	0.238497	0.0471	4.01597e-07
rs72847586	0.282695	13.73	0.181348	35.7122	1.15676e-08	4.49337e-09	1.15676e-08	1.86209e-14	1.93999e-36	6	32570172	C	T	0.282695	0.0369	1.86209e-14
rs72847588	0.2832	13.8265	0.181181	35.6465	1.15676e-08	4.49337e-09	1.15676e-08	1.49108e-14	2.25684e-36	6	32570216	A	G	0.2832	0.0368	1.49108e-14
rs72847591	0.298896	15.0361	0.179743	35.0289	1.15676e-08	4.49337e-09	1.15676e-08	9.20238e-16	9.35621e-36	6	32570494	T	C	0.298896	0.0372	9.20238e-16
rs72850016	0.283305	13.9772	0.181206	35.6483	1.15676e-08	4.49337e-09	1.15676e-08	1.0539e-14	2.2475e-36	6	32572940	G	A	0.283305	0.0366	1.0539e-14
rs72850021	0.285099	13.8914	0.181304	35.6957	1.15676e-08	4.49337e-09	1.15676e-08	1.2841e-14	2.01512e-36	6	32573895	G	A	0.285099	0.037	1.2841e-14
rs72850056	0.218702	9.54607	0.181108	35.6064	8.29458e-08	4.49337e-09	8.29458e-08	2.844e-10	2.47514e-36	6	32579077	A	G	0.218702	0.0347	2.844e-10
rs72850069	0.263601	12.3393	0.181325	35.7042	1.15676e-08	4.49337e-09	1.15676e-08	4.57826e-13	1.97606e-36	6	32580454	G	T	0.263601	0.0364	4.57826e-13
rs72946301	0.130704	3.75895	0.0997771	7.02172	0.00717318	7.42547e-06	0.00717318	0.000174201	9.51218e-08	2	111861838	A	G	0.130704	0.0348	0.000174201
rs73149500	-0.175199	3.64207	-0.0820451	4.09843	0.00885283	0.00257413	0.00885283	0.000227997	7.97205e-05	20	62487300	A	G	-0.175199	0.0475	0.000227997
rs73166619	0.101301	3.92885	0.0629863	6.10827	0.00529663	4.3441e-05	0.00529663	0.000117801	7.79345e-07	22	21930093	T	C	0.101301	0.0263	0.000117801
rs73166622	0.102602	4.06859	0.0517896	4.44961	0.00412346	0.00126543	0.00412346	8.53906e-05	3.55132e-05	22	21938863	C	G	0.102602	0.0261	8.53906e-05
rs73166632	0.100395	3.94923	0.0519164	4.46863	0.00511408	0.00122376	0.00511408	0.000112401	3.39915e-05	22	21946173	G	A	0.100395	0.026	0.000112401
rs73390205	0.129299	4.76599	-0.0930659	9.59307	0.00111034	3.34476e-08	0.00111034	1.714e-05	2.55229e-10	6	31325990	A	C	0.129299	0.0301	1.714e-05
rs734999	-0.129801	8.96098	-0.0457694	4.04329	2.68415e-07	0.00286297	0.00286297	1.09401e-09	9.05128e-05	1	2513216	T	C	-0.129801	0.0213	1.09401e-09
rs73510898	0.148101	3.68131	-0.11206	6.70489	0.00817088	1.37405e-05	0.00817088	0.0002083	1.97292e-07	19	10416444	A	G	0.148101	0.0399	0.0002083
rs73624750	-0.2017	4.56671	-0.0800704	3.84807	0.00163276	0.00407	0.00407	2.712e-05	0.000141883	20	62473114	T	C	-0.2017	0.0481	2.712e-05
rs73624755	-0.261102	4.93293	-0.0854194	3.9811	0.00084347	0.00319715	0.00319715	1.167e-05	0.000104448	20	62481686	G	T	-0.261102	0.0596	1.167e-05
rs73728494	0.503602	4.50031	-0.510956	6.62243	0.00184825	1.6022e-05	0.00184825	3.16002e-05	2.38545e-07	6	31232493	T	C	0.503602	0.121	3.16002e-05
rs738127	0.101202	4.00366	0.0519052	4.4671	0.00462654	0.00122706	0.00462654	9.91608e-05	3.41114e-05	22	21968221	A	G	0.101202	0.026	9.91608e-05
rs7382236	0.107897	5.66334	0.136675	22.3691	0.000218668	4.49337e-09	0.000218668	2.171e-06	4.27464e-23	6	32778622	C	T	0.107897	0.0228	2.171e-06
rs7444	0.097205	3.7428	0.0538911	4.78836	0.00736565	0.000656419	0.00736565	0.000180801	1.62795e-05	22	21976934	C	T	0.097205	0.026	0.000180801
rs7445	0.101599	4.02724	0.0532597	4.6848	0.00443552	0.000813113	0.00443552	9.39204e-05	2.06633e-05	22	21977047	T	C	0.101599	0.026	9.39204e-05
rs745367	-0.0930986	4.45346	-0.0619436	6.47222	0.00200938	2.11986e-05	0.00200938	3.51998e-05	3.37116e-07	1	2524457	C	T	-0.0930986	0.0225	3.51998e-05
rs745368	-0.101402	5.01153	-0.0645516	6.79819	0.000739039	1.14745e-05	0.000739039	9.73801e-06	1.59151e-07	1	2524205	T	C	-0.101402	0.0229	9.73801e-06
rs74692781	-0.195698	4.27918	-0.0827162	4.16346	0.00276797	0.00226643	0.00276797	5.25799e-05	6.86341e-05	20	62485652	G	A	-0.195698	0.0484	5.25799e-05
rs74762609	0.129202	4.48466	-0.093152	9.71517	0.00190207	2.57366e-08	0.00190207	3.27597e-05	1.92677e-10	6	31327624	A	G	0.129202	0.0311	3.27597e-05
rs75094754	0.109599	3.67203	-0.0800487	6.26747	0.00833216	3.13618e-05	0.00833216	0.000212799	5.40169e-07	3	46477830	T	C	0.109599	0.0296	0.000212799
rs7515633	-0.119604	7.72193	-0.0439337	3.77397	3.10619e-06	0.00466169	0.00466169	1.89701e-08	0.000168279	1	2496653	G	A	-0.119604	0.0213	1.89701e-08
rs75231016	0.147402	3.65423	-0.108129	6.31653	0.0086415	2.85682e-05	0.0086415	0.000221702	4.8247e-07	19	10420982	C	G	0.147402	0.0399	0.000221702
rs7523364	0.105701	5.42228	0.0637539	6.66189	0.000341599	1.48977e-05	0.000341599	3.78199e-06	2.17826e-07	1	2557191	T	C	0.105701	0.0229	3.78199e-06
rs75237145	0.161804	10.9488	-0.14629	35.9257	1.15676e-08	4.49337e-09	1.15676e-08	1.12512e-11	1.18659e-36	6	32594295	T	G	0.161804	0.0238	1.12512e-11
rs752637	0.0910961	4.23928	0.0759004	9.16167	0.00293989	8.44478e-08	0.00293989	5.76395e-05	6.89176e-10	7	128579420	C	T	0.0910961	0.0226	5.76395e-05
rs75400359	0.229301	8.46206	0.208395	41.7782	7.26601e-07	4.49337e-09	7.26601e-07	3.45096e-09	1.66648e-42	6	32517990	A	G	0.229301	0.0388	3.45096e-09
rs7542	-0.0921043	4.53626	-0.0439793	3.73435	0.00172461	0.00499367	0.00499367	2.90898e-05	0.000184353	16	30125840	C	G	-0.0921043	0.022	2.90898e-05
rs7544646	-0.127601	8.65092	-0.0452116	3.95717	4.91992e-07	0.00332715	0.00332715	2.23398e-09	0.000110365	1	2496649	G	C	-0.127601	0.0213	2.23398e-09
rs7550231	-0.121004	7.9333	-0.0432693	3.67619	2.12289e-06	0.00558813	0.00558813	1.166e-08	0.000210771	1	2497641	A	G	-0.121004	0.0212	1.166e-08
rs75546626	0.127004	4.62342	-0.0946559	9.8347	0.00146943	1.9921e-08	0.00146943	2.38002e-05	1.46319e-10	6	31326024	G	T	0.127004	0.0301	2.38002e-05
rs75565243	0.4149	9.50252	-0.287669	19.3362	9.04208e-08	4.49337e-09	9.04208e-08	3.14398e-10	4.61105e-20	6	31463379	A	G	0.4149	0.0659	3.14398e-10
rs7557664	-0.0782967	3.70597	-0.0454809	3.96786	0.00780458	0.00326907	0.00780458	0.000196802	0.000107681	2	199494159	A	T	-0.0782967	0.021	0.000196802
rs7578102	0.0853976	4.26059	0.0417006	3.43344	0.00284807	0.00893507	0.00893507	5.48795e-05	0.000368604	2	199554281	T	C	0.0853976	0.0212	5.48795e-05
rs75820382	0.109796	3.67613	-0.0796233	6.21479	0.0082609	3.50773e-05	0.0082609	0.0002108	6.09832e-07	3	46475122	T	G	0.109796	0.0296	0.0002108
rs7587930	0.0816982	3.97881	0.0415556	3.41858	0.00484912	0.00918587	0.00918587	0.000105	0.000381435	2	199504423	G	A	0.0816982	0.0211	0.000105
rs75928817	-0.367701	38.0806	0.400242	200	1.15676e-08	4.49337e-09	1.15676e-08	8.30615e-39	1e-200	6	32559212	G	A	-0.367701	0.0282	8.30615e-39
rs7601848	0.0868987	4.43027	0.0425243	3.55985	0.00209689	0.007042	0.007042	3.71304e-05	0.000275518	2	199513555	T	A	0.0868987	0.0211	3.71304e-05
rs7602269	0.0849045	4.23485	0.0425443	3.56187	0.00295898	0.00701508	0.00701508	5.82304e-05	0.000274239	2	199507941	G	A	0.0849045	0.0211	5.82304e-05
rs76288224	0.207504	5.08741	-0.325222	97.0082	0.000640405	4.49337e-09	0.000640405	8.17692e-06	9.81296e-98	6	32561566	G	A	0.207504	0.0465	8.17692e-06
rs7645306	0.109903	3.67965	-0.0795664	6.20812	0.00819973	3.5559e-05	0.00819973	0.000209098	6.1927e-07	3	46474670	A	T	0.109903	0.0296	0.000209098
rs76815088	0.290901	7.3903	-0.494684	102.23	6.19589e-06	4.49337e-09	6.19589e-06	4.07099e-08	5.88844e-103	6	32588713	C	T	0.290901	0.053	4.07099e-08
rs77004761	0.135204	4.2648	0.103317	7.67363	0.00282993	1.91671e-06	0.00282993	5.43501e-05	2.12017e-08	2	111868691	A	T	0.135204	0.0335	5.43501e-05
rs77062257	0.219999	6.00436	-0.191086	15.7758	0.000109485	4.49337e-09	0.000109485	9.90011e-07	1.67571e-16	6	32620764	T	A	0.219999	0.045	9.90011e-07
rs77114005	0.0976018	3.58021	-0.291666	99.5568	0.00994227	4.49337e-09	0.00994227	0.0002629	2.7746e-100	6	32594342	C	T	0.0976018	0.0268	0.0002629
rs77122291	-0.361802	40.2447	0.422756	200	1.15676e-08	4.49337e-09	1.15676e-08	5.69246e-41	1e-200	6	32559019	A	G	-0.361802	0.027	5.69246e-41
rs7751133	0.089603	4.0059	0.0587993	6.37425	0.00460648	2.5368e-05	0.00460648	9.86507e-05	4.22425e-07	6	167430486	A	T	0.089603	0.023	9.86507e-05
rs7760841	-0.458107	27.2165	0.618932	200	1.15676e-08	4.49337e-09	1.15676e-08	6.07435e-28	1e-200	6	32574868	T	C	-0.458107	0.0418	6.07435e-28
rs77616974	0.525195	13.8041	-0.285612	8.86385	1.15676e-08	1.58646e-07	1.58646e-07	1.57e-14	1.3682e-09	6	31320930	G	C	0.525195	0.0684	1.57e-14
rs77648833	0.109201	3.63979	-0.0797163	6.22782	0.00889245	3.41363e-05	0.00889245	0.000229198	5.91807e-07	3	46474955	G	A	0.109201	0.0296	0.000229198
rs7770010	-0.464197	28.0198	0.619547	200	1.15676e-08	4.49337e-09	1.15676e-08	9.55432e-29	1e-200	6	32574896	A	G	-0.464197	0.0417	9.55432e-29
rs7783384	0.0987049	5.09496	0.0513067	4.59314	0.000631119	0.000969688	0.000969688	8.036e-06	2.55188e-05	7	128681297	C	T	0.0987049	0.0221	8.036e-06
rs77874906	0.366898	16.8312	-0.103949	4.32625	1.15676e-08	0.00163748	0.00163748	1.47503e-17	4.71791e-05	6	32054884	C	G	0.366898	0.043	1.47503e-17
rs7789423	0.0989036	4.88807	0.0604289	5.30848	0.000903866	0.000224681	0.000903866	1.29399e-05	4.91496e-06	7	128621204	G	A	0.0989036	0.0227	1.29399e-05
rs77913858	0.368697	16.8649	-0.104999	4.40375	1.15676e-08	0.00139956	0.00139956	1.3649e-17	3.94684e-05	6	32066815	T	C	0.368697	0.0432	1.3649e-17
rs7796963	0.0946954	4.75252	0.0543189	5.09748	0.00113686	0.000346395	0.00113686	1.76799e-05	7.98951e-06	7	128629001	C	T	0.0946954	0.0221	1.76799e-05
rs7800687	0.104195	5.21904	0.0607841	5.36506	0.000493181	0.000201289	0.000493181	6.03893e-06	4.31459e-06	7	128593719	G	C	0.104195	0.023	6.03893e-06
rs78064630	0.216699	6.08688	-0.119131	5.49763	9.23777e-05	0.000153438	0.000153438	8.18691e-07	3.17958e-06	19	10562802	A	G	0.216699	0.0439	8.18691e-07
rs7807018	0.0909975	4.45063	0.0575719	5.67537	0.00201911	0.00010765	0.00201911	3.54299e-05	2.11169e-06	7	128640188	G	A	0.0909975	0.022	3.54299e-05
rs7808907	0.100904	5.6347	0.0420214	3.49798	0.000231583	0.00786621	0.00786621	2.319e-06	0.000317702	7	128584084	C	T	0.100904	0.0214	2.319e-06
rs78506337	-0.104805	5.33942	-0.0650123	6.8955	0.000396847	9.55437e-06	0.000396847	4.57699e-06	1.27204e-07	1	2537095	A	G	-0.104805	0.0229	4.57699e-06
rs78724514	0.268402	8.90693	-0.166458	15.56	2.96194e-07	4.49337e-09	2.96194e-07	1.239e-09	2.75423e-16	6	31467187	G	T	0.268402	0.0442	1.239e-09
rs78846394	0.348707	11.601	-0.496794	103.073	1.15676e-08	4.49337e-09	1.15676e-08	2.50611e-12	8.45279e-104	6	32612096	G	A	0.348707	0.0498	2.50611e-12
rs7897792	-0.0894981	4.38258	-0.0431797	3.61731	0.00231205	0.00629962	0.00629962	4.144e-05	0.000241374	10	8108290	C	G	-0.0894981	0.0218	4.144e-05
rs79315796	-0.097701	3.62178	-0.052932	4.29698	0.00920545	0.00174175	0.00920545	0.000238902	5.04685e-05	5	40216552	T	G	-0.097701	0.0266	0.000238902
rs79550239	0.259799	7.8986	-0.19316	16.1069	2.24637e-06	4.49337e-09	2.24637e-06	1.26299e-08	7.81808e-17	6	32620628	A	G	0.259799	0.0457	1.26299e-08
rs79638487	-0.198695	4.72746	-0.251645	14.8166	0.00119946	4.49337e-09	0.00119946	1.87301e-05	1.52546e-15	6	32626664	A	C	-0.198695	0.0464	1.87301e-05
rs79837477	0.1268	3.59739	-0.0678159	4.1687	0.00962934	0.00224429	0.00962934	0.000252703	6.7811e-05	3	46157154	T	C	0.1268	0.0347	0.000252703
rs79950062	0.125495	4.15428	0.0810038	5.25057	0.00349635	0.000254159	0.00349635	7.01003e-05	5.61604e-06	2	111940612	C	T	0.125495	0.0316	7.01003e-05
rs8002731	-0.083302	3.63246	-0.079109	10.0285	0.00901984	1.31574e-08	0.00901984	0.000233099	9.36483e-11	13	40362229	C	A	-0.083302	0.0226	0.000233099
rs80257164	0.281397	7.03485	-0.494679	102.228	1.32591e-05	4.49337e-09	1.32591e-05	9.2289e-08	5.91562e-103	6	32587967	A	C	0.281397	0.0527	9.2289e-08
rs8057425	-0.0829983	3.88773	-0.0423304	3.41295	0.00570649	0.00928087	0.00928087	0.0001295	0.000386411	16	30182541	C	T	-0.0829983	0.0217	0.0001295
rs8065777	-0.118401	6.99225	-0.0417578	3.43599	1.44196e-05	0.00889204	0.00889204	1.01801e-07	0.000366446	17	38072402	T	C	-0.118401	0.0222	1.01801e-07
rs8139079	0.101003	3.9914	0.0516946	4.43478	0.00473635	0.00130881	0.00473635	0.000102	3.67468e-05	22	21971632	G	T	0.101003	0.026	0.000102
rs865719	0.129801	5.02411	0.0569953	5.82331	0.000722508	7.89356e-05	0.000722508	9.45998e-06	1.50207e-06	16	28379443	G	A	0.129801	0.0293	9.45998e-06
rs8725	-0.122303	8.03278	-0.0445756	3.86952	1.72796e-06	0.0039074	0.0039074	9.27299e-09	0.000135045	1	2494785	A	G	-0.122303	0.0213	9.27299e-09
rs876938	-0.101203	5.01157	-0.0651897	6.93067	0.000738986	8.94099e-06	0.000738986	9.73711e-06	1.17309e-07	1	2523212	C	G	-0.101203	0.0229	9.73711e-06
rs878825	0.0962026	3.67081	0.0542983	4.83899	0.00835336	0.000593683	0.00835336	0.000213398	1.44881e-05	22	21982249	C	T	0.0962026	0.026	0.000213398
rs883770	0.132098	9.25845	0.0420775	3.47592	1.4671e-07	0.00821818	0.00821818	5.51506e-10	0.000334257	17	38063381	T	C	0.132098	0.0213	5.51506e-10
rs887348	-0.0960009	5.04663	0.0428399	3.39522	0.000692914	0.0095801	0.0095801	8.98194e-06	0.000402513	5	149597867	C	T	-0.0960009	0.0216	8.98194e-06
rs897399	0.0832947	4.0826	0.0429721	3.62493	0.00401772	0.00620754	0.00620754	8.26799e-05	0.000237176	2	199500000	G	A	0.0832947	0.0212	8.26799e-05
rs897624	-0.110602	5.56687	-0.0628243	6.45824	0.000265126	2.17936e-05	0.000265126	2.711e-06	3.48145e-07	1	2720175	C	T	-0.110602	0.0236	2.711e-06
rs897625	-0.110002	5.51173	-0.0628239	6.45818	0.000294194	2.17962e-05	0.000294194	3.07801e-06	3.48193e-07	1	2720173	G	A	-0.110002	0.0236	3.07801e-06
rs897628	-0.110105	5.5696	-0.0625993	6.43239	0.000263687	2.28937e-05	0.000263687	2.69401e-06	3.69496e-07	1	2716624	T	C	-0.110105	0.0235	2.69401e-06
rs907091	-0.121704	8.08858	-0.0415718	3.37172	1.53786e-06	0.00999808	0.00999808	8.15493e-09	0.000424893	17	37921742	T	C	-0.121704	0.0211	8.15493e-09
rs915654	0.0905991	4.37212	0.233272	85.3803	0.00235924	4.49337e-09	0.00235924	4.24502e-05	4.16582e-86	6	31538497	A	T	0.0905991	0.0221	4.24502e-05
rs921403	0.0998001	4.98297	0.0624047	5.65923	0.00077657	0.000111022	0.00077657	1.03999e-05	2.19164e-06	7	128676724	A	T	0.0998001	0.0226	1.03999e-05
rs9263699	-0.124	5.36241	-0.056001	3.95555	0.000379823	0.00333594	0.00333594	4.341e-06	0.000110777	6	31093699	A	G	-0.124	0.027	4.341e-06
rs9263701	-0.123796	5.33819	-0.0559855	3.95384	0.000397758	0.00334523	0.00334523	4.58997e-06	0.000111214	6	31094154	T	G	-0.123796	0.027	4.58997e-06
rs9263703	-0.124401	5.27728	-0.0561485	3.97354	0.000443891	0.00323822	0.00323822	5.28105e-06	0.000106282	6	31094482	G	T	-0.124401	0.0273	5.28105e-06
rs9263714	-0.1235	5.20649	-0.056016	3.95708	0.000503803	0.00332764	0.00332764	6.21599e-06	0.000110388	6	31095605	C	T	-0.1235	0.0273	6.21599e-06
rs9263715	-0.121998	5.2186	-0.0554662	3.8907	0.000493554	0.00374685	0.00374685	6.04505e-06	0.000128617	6	31095801	A	G	-0.121998	0.027	6.04505e-06
rs9263716	-0.123403	5.32413	-0.0560336	3.9592	0.00040817	0.00331612	0.00331612	4.741e-06	0.00010985	6	31095816	T	A	-0.123403	0.027	4.741e-06
rs9263717	-0.133499	6.45075	-0.0571811	4.1885	4.33614e-05	0.00216062	0.00216062	3.54201e-07	6.47888e-05	6	31096526	G	A	-0.133499	0.0262	3.54201e-07
rs9264544	-0.102697	3.65463	0.18168	34.3497	0.00863455	4.49337e-09	0.00863455	0.000221498	4.46992e-35	6	31234678	A	G	-0.102697	0.0278	0.000221498
rs9264545	-0.109697	4.0752	0.18168	34.3497	0.00407357	4.49337e-09	0.00407357	8.41008e-05	4.46992e-35	6	31234681	C	T	-0.109697	0.0279	8.41008e-05
rs9266094	0.129403	5.0475	0.0710488	7.90928	0.000691771	1.19722e-06	0.000691771	8.96396e-06	1.23231e-08	6	31321268	G	T	0.129403	0.0291	8.96396e-06
rs9266258	-0.162501	4.80883	-0.143486	10.6252	0.00103391	4.49337e-09	0.00103391	1.55299e-05	2.37028e-11	6	31325912	C	T	-0.162501	0.0376	1.55299e-05
rs9266260	-0.169105	4.8755	-0.143893	10.6766	0.000920789	4.49337e-09	0.000920789	1.33199e-05	2.10572e-11	6	31325920	T	C	-0.169105	0.0388	1.33199e-05
rs9266261	-0.172997	4.89347	-0.142916	10.5663	0.000896595	4.49337e-09	0.000896595	1.278e-05	2.71456e-11	6	31325928	A	G	-0.172997	0.0396	1.278e-05
rs9266276	0.0969956	3.83744	0.130533	27.9265	0.00626651	4.49337e-09	0.00626651	0.000145399	1.1844e-28	6	31326272	G	A	0.0969956	0.0255	0.000145399
rs9267351	0.133406	8.63601	0.106074	17.1251	5.08363e-07	4.49337e-09	5.08363e-07	2.31201e-09	7.49722e-18	6	31463118	T	A	0.133406	0.0223	2.31201e-09
rs9267354	0.132298	8.51985	0.10607	17.1296	6.47674e-07	4.49337e-09	6.47674e-07	3.02099e-09	7.41993e-18	6	31463208	C	T	0.132298	0.0223	3.02099e-09
rs9267357	0.132104	8.48135	0.10607	17.1299	6.97334e-07	4.49337e-09	6.97334e-07	3.30103e-09	7.41481e-18	6	31463403	T	A	0.132104	0.0223	3.30103e-09
rs9267381	0.140501	9.44237	0.106359	17.2195	1.00873e-07	4.49337e-09	1.00873e-07	3.61102e-10	6.03254e-18	6	31466769	C	G	0.140501	0.0224	3.61102e-10
rs9267383	0.130396	8.32431	0.106241	17.1831	9.57535e-07	4.49337e-09	9.57535e-07	4.73904e-09	6.55994e-18	6	31467115	T	C	0.130396	0.0223	4.73904e-09
rs9267390	0.123706	7.53121	0.106404	17.234	4.57777e-06	4.49337e-09	4.57777e-06	2.943e-08	5.83445e-18	6	31468754	G	A	0.123706	0.0223	2.943e-08
rs9267393	0.131002	8.34037	0.106404	17.2339	9.2909e-07	4.49337e-09	9.2909e-07	4.56699e-09	5.83579e-18	6	31469365	A	C	0.131002	0.0223	4.56699e-09
rs9267394	0.130203	8.31283	0.106404	17.2338	9.77868e-07	4.49337e-09	9.77868e-07	4.86598e-09	5.83714e-18	6	31469401	T	G	0.130203	0.0223	4.86598e-09
rs9267401	0.130997	8.3831	0.10641	17.2357	8.55433e-07	4.49337e-09	8.55433e-07	4.13904e-09	5.81166e-18	6	31470271	G	T	0.130997	0.0223	4.13904e-09
rs9267404	0.129904	8.27597	0.106293	17.1984	1.04315e-06	4.49337e-09	1.04315e-06	5.297e-09	6.33286e-18	6	31470545	G	T	0.129904	0.0223	5.297e-09
rs9267415	0.129	8.10958	0.106571	17.2844	1.47189e-06	4.49337e-09	1.47189e-06	7.76998e-09	5.19517e-18	6	31471830	A	G	0.129	0.0224	7.76998e-09
rs9269444	-0.275003	15.9927	0.266158	53.1153	1.15676e-08	4.49337e-09	1.15676e-08	1.01695e-16	7.66832e-54	6	32541974	T	C	-0.275003	0.0331	1.01695e-16
rs9269448	-0.273201	16.439	0.263291	52.028	1.15676e-08	4.49337e-09	1.15676e-08	3.63915e-17	9.37562e-53	6	32542011	T	C	-0.273201	0.0324	3.63915e-17
rs9270487	0.0960044	3.67223	-0.296507	129.14	0.00832868	4.49337e-09	0.00832868	0.000212701	7.24436e-130	6	32559076	G	A	0.0960044	0.0259	0.000212701
rs9270505	-0.142896	7.72538	0.0753016	9.86847	3.08375e-06	1.84918e-08	3.08375e-06	1.882e-08	1.35372e-10	6	32559216	G	A	-0.142896	0.0254	1.882e-08
rs9270555	-0.150195	8.64956	0.0775025	10.4123	4.93486e-07	5.73518e-09	4.93486e-07	2.24099e-09	3.8699e-11	6	32560584	T	C	-0.150195	0.0251	2.24099e-09
rs9270602	-0.281699	16.4487	0.268258	53.913	1.15676e-08	4.49337e-09	1.15676e-08	3.55877e-17	1.2218e-54	6	32561794	G	C	-0.281699	0.0334	3.55877e-17
rs9270700	-0.211796	11.6015	0.269604	54.3718	1.15676e-08	4.49337e-09	1.15676e-08	2.50323e-12	4.24815e-55	6	32567306	T	C	-0.211796	0.0302	2.50323e-12
rs9270703	-0.149798	4.61816	0.268712	50.4731	0.00148458	4.49337e-09	0.00148458	2.40902e-05	3.36434e-51	6	32567326	G	A	-0.149798	0.0355	2.40902e-05
rs9270707	-0.221598	13.4607	0.264456	49.8672	1.15676e-08	4.49337e-09	1.15676e-08	3.46178e-14	1.35769e-50	6	32567351	G	A	-0.221598	0.0292	3.46178e-14
rs9270713	-0.299498	31.062	0.103369	18.0225	1.15676e-08	4.49337e-09	1.15676e-08	8.66962e-32	9.49511e-19	6	32567381	A	G	-0.299498	0.0255	8.66962e-32
rs9270715	-0.265803	14.8722	0.268269	53.9172	1.15676e-08	4.49337e-09	1.15676e-08	1.34215e-15	1.21004e-54	6	32567491	T	G	-0.265803	0.0333	1.34215e-15
rs9270717	-0.2696	15.1096	0.268269	53.9172	1.15676e-08	4.49337e-09	1.15676e-08	7.76962e-16	1.21004e-54	6	32567506	G	C	-0.2696	0.0335	7.76962e-16
rs9270815	-0.2846	18.5181	0.268396	53.968	1.15676e-08	4.49337e-09	1.15676e-08	3.03319e-19	1.07647e-54	6	32569859	G	A	-0.2846	0.0317	3.03319e-19
rs9270911	-0.283903	32.7217	0.237458	93.0223	1.15676e-08	4.49337e-09	1.15676e-08	1.89802e-33	9.49948e-94	6	32572202	T	C	-0.283903	0.0236	1.89802e-33
rs9270917	-0.259406	17.3951	0.268505	54.0067	1.15676e-08	4.49337e-09	1.15676e-08	4.02624e-18	9.84691e-55	6	32572294	T	G	-0.259406	0.0299	4.02624e-18
rs9270928	-0.291195	19.5688	0.26851	54.0087	1.15676e-08	4.49337e-09	1.15676e-08	2.69898e-20	9.80167e-55	6	32572461	T	G	-0.291195	0.0315	2.69898e-20
rs9270965	-0.170097	10.6383	-0.0685974	8.07258	1.15676e-08	8.38863e-07	8.38863e-07	2.29985e-11	8.46097e-09	6	32573471	G	A	-0.170097	0.0254	2.29985e-11
rs9270980	-0.275898	17.9277	0.268669	54.0709	1.15676e-08	4.49337e-09	1.15676e-08	1.18114e-18	8.49376e-55	6	32573909	A	C	-0.275898	0.0313	1.18114e-18
rs9270994	-0.287199	19.1858	0.269628	54.4279	1.15676e-08	4.49337e-09	1.15676e-08	6.51929e-20	3.73336e-55	6	32574250	C	T	-0.287199	0.0314	6.51929e-20
rs9270997	-0.285697	19.0661	0.268674	54.0732	1.15676e-08	4.49337e-09	1.15676e-08	8.58816e-20	8.4489e-55	6	32574374	A	G	-0.285697	0.0314	8.58816e-20
rs9271025	-0.2564	17.9154	0.269629	54.4382	1.15676e-08	4.49337e-09	1.15676e-08	1.21507e-18	3.64586e-55	6	32574990	C	T	-0.2564	0.0291	1.21507e-18
rs9271055	-0.291396	19.8395	0.268672	54.0724	1.15676e-08	4.49337e-09	1.15676e-08	1.4471e-20	8.46447e-55	6	32575369	T	G	-0.291396	0.0313	1.4471e-20
rs9271056	-0.291497	19.8465	0.268672	54.0724	1.15676e-08	4.49337e-09	1.15676e-08	1.42397e-20	8.46447e-55	6	32575378	C	T	-0.291497	0.0314	1.42397e-20
rs9271061	-0.2906	19.7873	0.265113	52.655	1.15676e-08	4.49337e-09	1.15676e-08	1.63192e-20	2.21309e-53	6	32575544	T	A	-0.2906	0.0313	1.63192e-20
rs9271062	-0.292105	20.0778	0.267745	53.7103	1.15676e-08	4.49337e-09	1.15676e-08	8.35988e-21	1.9485e-54	6	32575575	A	T	-0.292105	0.0312	8.35988e-21
rs9271069	-0.252702	16.2285	0.265417	50.1579	1.15676e-08	4.49337e-09	1.15676e-08	5.90881e-17	6.95184e-51	6	32575700	G	A	-0.252702	0.0302	5.90881e-17
rs9271080	-0.259302	17.2706	0.269128	54.2646	1.15676e-08	4.49337e-09	1.15676e-08	5.3629e-18	5.43751e-55	6	32576076	T	C	-0.259302	0.03	5.3629e-18
rs9271082	-0.2599	17.4638	0.269088	54.2483	1.15676e-08	4.49337e-09	1.15676e-08	3.43716e-18	5.64547e-55	6	32576086	C	T	-0.2599	0.0299	3.43716e-18
rs9271085	-0.277101	18.5239	0.269381	54.3526	1.15676e-08	4.49337e-09	1.15676e-08	2.99295e-19	4.44017e-55	6	32576152	C	T	-0.277101	0.0309	2.99295e-19
rs9271093	-0.303906	21.5324	0.268834	54.1277	1.15676e-08	4.49337e-09	1.15676e-08	2.93495e-22	7.45247e-55	6	32576341	A	G	-0.303906	0.0313	2.93495e-22
rs9271116	-0.288497	20.5139	0.26931	54.3125	1.15676e-08	4.49337e-09	1.15676e-08	3.06267e-21	4.86968e-55	6	32576764	G	T	-0.288497	0.0305	3.06267e-21
rs9271147	-0.241101	12.9435	0.268457	53.8767	1.15676e-08	4.49337e-09	1.15676e-08	1.13894e-13	1.32831e-54	6	32577385	C	T	-0.241101	0.0325	1.13894e-13
rs9271152	-0.2906	20.0175	0.268754	54.0996	1.15676e-08	4.49337e-09	1.15676e-08	9.60506e-21	7.9506e-55	6	32577531	G	T	-0.2906	0.0311	9.60506e-21
rs9271155	-0.2711	17.9311	0.268673	54.0726	1.15676e-08	4.49337e-09	1.15676e-08	1.17193e-18	8.46058e-55	6	32577586	A	G	-0.2711	0.0307	1.17193e-18
rs9271161	-0.286299	19.6899	0.268673	54.0726	1.15676e-08	4.49337e-09	1.15676e-08	2.04221e-20	8.46058e-55	6	32577713	C	T	-0.286299	0.0309	2.04221e-20
rs9271176	-0.336601	42.4662	0.1469	34.9139	1.15676e-08	4.49337e-09	1.15676e-08	3.41822e-43	1.21927e-35	6	32578127	G	A	-0.336601	0.0244	3.41822e-43
rs9271222	-0.210005	10.4684	0.264766	49.9488	1.23095e-08	4.49337e-09	1.23095e-08	3.40095e-11	1.12512e-50	6	32579365	T	C	-0.210005	0.0317	3.40095e-11
rs9271376	-0.223306	16.8545	0.427044	200	1.15676e-08	4.49337e-09	1.15676e-08	1.39798e-17	1e-200	6	32587113	A	G	-0.223306	0.0262	1.39798e-17
rs9271382	-0.229904	21.423	0.106561	19.378	1.15676e-08	4.49337e-09	1.15676e-08	3.77572e-22	4.18794e-20	6	32587375	A	G	-0.229904	0.0238	3.77572e-22
rs9271383	-0.2563	27.3167	0.241954	95.2092	1.15676e-08	4.49337e-09	1.15676e-08	4.82281e-28	6.17732e-96	6	32587391	T	C	-0.2563	0.0233	4.82281e-28
rs9271385	-0.266402	27.0236	0.0626686	6.85809	1.15676e-08	1.02925e-05	1.02925e-05	9.47109e-28	1.38647e-07	6	32587409	G	A	-0.266402	0.0244	9.47109e-28
rs9271389	-0.252997	24.5449	0.106558	19.3663	1.15676e-08	4.49337e-09	1.15676e-08	2.85167e-25	4.30229e-20	6	32587431	C	T	-0.252997	0.0244	2.85167e-25
rs9271398	-0.364997	41.5232	0.386283	200	1.15676e-08	4.49337e-09	1.15676e-08	2.99778e-42	1e-200	6	32587508	C	T	-0.364997	0.0268	2.99778e-42
rs9271403	-0.296401	30.6629	0.201919	62.3722	1.15676e-08	4.49337e-09	1.15676e-08	2.1732e-31	4.24424e-63	6	32587536	G	A	-0.296401	0.0254	2.1732e-31
rs9271404	-0.290299	30.3183	0.201683	62.2587	1.15676e-08	4.49337e-09	1.15676e-08	4.80507e-31	5.51188e-63	6	32587553	A	T	-0.290299	0.0251	4.80507e-31
rs9271406	-0.199203	16.6704	0.383714	200	1.15676e-08	4.49337e-09	1.15676e-08	2.13599e-17	1e-200	6	32587588	G	A	-0.199203	0.0235	2.13599e-17
rs9271408	-0.358605	42.969	0.387269	200	1.15676e-08	4.49337e-09	1.15676e-08	1.07399e-43	1e-200	6	32587613	T	C	-0.358605	0.0259	1.07399e-43
rs9271409	-0.358505	42.9144	0.387306	200	1.15676e-08	4.49337e-09	1.15676e-08	1.21787e-43	1e-200	6	32587628	C	G	-0.358505	0.0259	1.21787e-43
rs9271411	-0.357204	42.6407	0.387384	200	1.15676e-08	4.49337e-09	1.15676e-08	2.28718e-43	1e-200	6	32587661	A	G	-0.357204	0.0259	2.28718e-43
rs9271413	-0.2776	17.9776	0.264402	49.8374	1.15676e-08	4.49337e-09	1.15676e-08	1.05293e-18	1.45412e-50	6	32587768	A	G	-0.2776	0.0314	1.05293e-18
rs9271414	-0.274003	28.7347	0.0523524	5.14419	1.15676e-08	0.000316117	0.000316117	1.84204e-29	7.1748e-06	6	32587782	T	C	-0.274003	0.0243	1.84204e-29
rs9271415	-0.2742	28.787	0.052363	5.14635	1.15676e-08	0.000314717	0.000314717	1.63305e-29	7.13921e-06	6	32587786	T	C	-0.2742	0.0243	1.63305e-29
rs9271416	-0.358205	42.4857	0.387565	200	1.15676e-08	4.49337e-09	1.15676e-08	3.26814e-43	1e-200	6	32587812	A	G	-0.358205	0.026	3.26814e-43
rs9271418	-0.288796	30.2369	0.0575527	6.01014	1.15676e-08	5.30704e-05	5.30704e-05	5.79562e-31	9.76922e-07	6	32587832	G	A	-0.288796	0.025	5.79562e-31
rs9271419	-0.293794	32.0434	0.199503	62.7527	1.15676e-08	4.49337e-09	1.15676e-08	9.04899e-33	1.76726e-63	6	32587846	T	C	-0.293794	0.0246	9.04899e-33
rs9271421	-0.238899	12.6057	0.264176	49.646	1.15676e-08	4.49337e-09	1.15676e-08	2.47913e-13	2.25944e-50	6	32587859	C	T	-0.238899	0.0326	2.47913e-13
rs9271423	-0.281594	18.5481	0.264503	49.8328	1.15676e-08	4.49337e-09	1.15676e-08	2.83074e-19	1.4696e-50	6	32587897	T	G	-0.281594	0.0314	2.83074e-19
rs9271426	-0.357704	43.3302	0.386516	200	1.15676e-08	4.49337e-09	1.15676e-08	4.6752e-44	1e-200	6	32587973	A	G	-0.357704	0.0257	4.6752e-44
rs9271430	-0.357598	43.3126	0.38922	200	1.15676e-08	4.49337e-09	1.15676e-08	4.86855e-44	1e-200	6	32588002	C	T	-0.357598	0.0257	4.86855e-44
rs9271431	-0.285006	31.1036	0.198807	62.3035	1.15676e-08	4.49337e-09	1.15676e-08	7.87771e-32	4.97164e-63	6	32588031	A	G	-0.285006	0.0243	7.87771e-32
rs9271435	-0.294505	32.6824	0.198931	62.2094	1.15676e-08	4.49337e-09	1.15676e-08	2.07778e-33	6.17447e-63	6	32588069	T	C	-0.294505	0.0244	2.07778e-33
rs9271438	-0.361402	44.0473	0.387561	200	1.15676e-08	4.49337e-09	1.15676e-08	8.96809e-45	1e-200	6	32588193	G	A	-0.361402	0.0257	8.96809e-45
rs9271440	-0.2776	29.2827	0.0524465	5.16258	1.15676e-08	0.000304196	0.000304196	5.21555e-30	6.87733e-06	6	32588240	T	C	-0.2776	0.0244	5.21555e-30
rs9271441	-0.312297	38.7383	0.184738	56.7833	1.15676e-08	4.49337e-09	1.15676e-08	1.82684e-39	1.64702e-57	6	32588245	C	T	-0.312297	0.0238	1.82684e-39
rs9271456	-0.313397	31.5845	0.200058	61.2347	1.15676e-08	4.49337e-09	1.15676e-08	2.60315e-32	5.82505e-62	6	32588435	T	C	-0.313397	0.0265	2.60315e-32
rs9271459	0.0911947	3.92702	-0.0588186	6.37243	0.00531302	2.54455e-05	0.00531302	0.000118299	4.24199e-07	6	32588457	C	T	0.0911947	0.0237	0.000118299
rs9271461	-0.306199	32.9144	0.20066	61.8214	1.15676e-08	4.49337e-09	1.15676e-08	1.21787e-33	1.50869e-62	6	32588500	A	G	-0.306199	0.0253	1.21787e-33
rs9271463	-0.277503	29.6983	0.0529508	5.24119	1.15676e-08	0.000259036	0.000259036	2.00309e-30	5.73865e-06	6	32588535	T	A	-0.277503	0.0242	2.00309e-30
rs9271464	-0.362001	43.232	0.387361	200	1.15676e-08	4.49337e-09	1.15676e-08	5.86138e-44	1e-200	6	32588544	T	A	-0.362001	0.026	5.86138e-44
rs9271465	-0.361802	43.0144	0.387354	200	1.15676e-08	4.49337e-09	1.15676e-08	9.67386e-44	1e-200	6	32588554	T	C	-0.361802	0.0261	9.67386e-44
rs9271466	-0.262603	17.3875	0.268834	54.129	1.15676e-08	4.49337e-09	1.15676e-08	4.09732e-18	7.43019e-55	6	32588606	G	C	-0.262603	0.0303	4.09732e-18
rs9271467	-0.269897	27.815	0.052423	5.15857	1.15676e-08	0.000306796	0.000306796	1.53109e-28	6.94113e-06	6	32588613	C	T	-0.269897	0.0244	1.53109e-28
rs9271468	-0.268298	27.4787	0.0524232	5.1586	1.15676e-08	0.000306776	0.000306776	3.32124e-28	6.94065e-06	6	32588616	A	G	-0.268298	0.0244	3.32124e-28
rs9271469	-0.362697	43.6444	0.387274	200	1.15676e-08	4.49337e-09	1.15676e-08	2.26778e-44	1e-200	6	32588630	C	T	-0.362697	0.026	2.26778e-44
rs9271470	-0.359393	43.1886	0.387298	200	1.15676e-08	4.49337e-09	1.15676e-08	6.47739e-44	1e-200	6	32588662	T	C	-0.359393	0.0259	6.47739e-44
rs9271472	-0.355005	42.24	0.387288	200	1.15676e-08	4.49337e-09	1.15676e-08	5.7544e-43	1e-200	6	32588700	T	C	-0.355005	0.0258	5.7544e-43
rs9271474	-0.355005	42.24	0.387288	200	1.15676e-08	4.49337e-09	1.15676e-08	5.7544e-43	1e-200	6	32588707	A	G	-0.355005	0.0258	5.7544e-43
rs9271514	-0.270599	27.6326	0.052493	5.16869	1.15676e-08	0.000300236	0.000300236	2.33024e-28	6.78125e-06	6	32589613	G	A	-0.270599	0.0245	2.33024e-28
rs9271515	-0.268797	27.5007	0.052412	5.15632	1.15676e-08	0.000308254	0.000308254	3.15718e-28	6.97718e-06	6	32589645	G	A	-0.268797	0.0244	3.15718e-28
rs9271516	-0.357004	42.4766	0.387783	200	1.15676e-08	4.49337e-09	1.15676e-08	3.33734e-43	1e-200	6	32589668	A	C	-0.357004	0.0259	3.33734e-43
rs9271517	-0.365802	42.3731	0.38811	200	1.15676e-08	4.49337e-09	1.15676e-08	4.23545e-43	1e-200	6	32589740	G	A	-0.365802	0.0266	4.23545e-43
rs9271518	-0.267696	27.2256	0.0549753	5.56695	1.15676e-08	0.000133612	0.000133612	5.9484e-28	2.7105e-06	6	32589745	T	C	-0.267696	0.0244	5.9484e-28
rs9271519	-0.365497	42.4049	0.388545	200	1.15676e-08	4.49337e-09	1.15676e-08	3.93641e-43	1e-200	6	32589751	C	T	-0.365497	0.0265	3.93641e-43
rs9271520	-0.362801	43.0903	0.390279	200	1.15676e-08	4.49337e-09	1.15676e-08	8.12269e-44	1e-200	6	32589771	G	A	-0.362801	0.0261	8.12269e-44
rs9271521	-0.364405	44.135	0.39202	200	1.15676e-08	4.49337e-09	1.15676e-08	7.32825e-45	1e-200	6	32589783	T	C	-0.364405	0.0259	7.32825e-45
rs9271543	-0.271202	28.0261	0.0524002	5.15407	1.15676e-08	0.000309712	0.000309712	9.41673e-29	7.01342e-06	6	32590097	T	A	-0.271202	0.0244	9.41673e-29
rs9271544	-0.358706	43.5501	0.387349	200	1.15676e-08	4.49337e-09	1.15676e-08	2.81773e-44	1e-200	6	32590120	A	C	-0.358706	0.0257	2.81773e-44
rs9271546	-0.248601	25.2837	0.37654	200	1.15676e-08	4.49337e-09	1.15676e-08	5.20355e-26	1e-200	6	32590154	C	T	-0.248601	0.0236	5.20355e-26
rs9271548	-0.272299	28.2973	0.0522734	5.13121	1.15676e-08	0.000324531	0.000324531	5.04313e-29	7.39248e-06	6	32590234	T	A	-0.272299	0.0243	5.04313e-29
rs9271549	-0.358101	43.5637	0.387793	200	1.15676e-08	4.49337e-09	1.15676e-08	2.73086e-44	1e-200	6	32590248	C	T	-0.358101	0.0257	2.73086e-44
rs9271554	-0.3485	38.557	0.44962	200	1.15676e-08	4.49337e-09	1.15676e-08	2.77332e-39	1e-200	6	32590317	G	A	-0.3485	0.0266	2.77332e-39
rs9271620	-0.228495	21.3036	0.425582	200	1.15676e-08	4.49337e-09	1.15676e-08	4.9705e-22	1e-200	6	32591777	T	G	-0.228495	0.0237	4.9705e-22
rs9271624	-0.357304	43.117	0.387396	200	1.15676e-08	4.49337e-09	1.15676e-08	7.63836e-44	1e-200	6	32591921	T	G	-0.357304	0.0257	7.63836e-44
rs9271628	-0.347702	41.2958	0.387396	200	1.15676e-08	4.49337e-09	1.15676e-08	5.06058e-42	1e-200	6	32591971	G	T	-0.347702	0.0256	5.06058e-42
rs9271629	-0.255202	17.7768	0.242978	67.6264	1.15676e-08	4.49337e-09	1.15676e-08	1.67186e-18	2.36374e-68	6	32591976	A	C	-0.255202	0.0291	1.67186e-18
rs9271631	-0.254099	17.8456	0.243013	67.6418	1.15676e-08	4.49337e-09	1.15676e-08	1.42692e-18	2.28139e-68	6	32591996	G	A	-0.254099	0.0289	1.42692e-18
rs9271634	-0.236897	16.5586	0.242978	67.6264	1.15676e-08	4.49337e-09	1.15676e-08	2.76312e-17	2.36374e-68	6	32592112	G	A	-0.236897	0.028	2.76312e-17
rs9271635	-0.2393	16.8758	0.242978	67.6264	1.15676e-08	4.49337e-09	1.15676e-08	1.33107e-17	2.36374e-68	6	32592116	G	C	-0.2393	0.028	1.33107e-17
rs9271637	-0.369299	44.0235	0.387379	200	1.15676e-08	4.49337e-09	1.15676e-08	9.47327e-45	1e-200	6	32592124	G	A	-0.369299	0.0263	9.47327e-45
rs9271638	-0.275701	28.3355	0.05231	5.13786	1.15676e-08	0.00032022	0.00032022	4.61849e-29	7.28014e-06	6	32592142	T	C	-0.275701	0.0246	4.61849e-29
rs9271639	-0.225197	14.9329	0.242978	67.6264	1.15676e-08	4.49337e-09	1.15676e-08	1.16708e-15	2.36374e-68	6	32592143	G	A	-0.225197	0.0281	1.16708e-15
rs9271640	-0.224399	14.391	0.24298	67.6217	1.15676e-08	4.49337e-09	1.15676e-08	4.06443e-15	2.38946e-68	6	32592200	C	T	-0.224399	0.0286	4.06443e-15
rs9271641	-0.225597	14.5384	0.242978	67.6264	1.15676e-08	4.49337e-09	1.15676e-08	2.89468e-15	2.36374e-68	6	32592209	G	A	-0.225597	0.0286	2.89468e-15
rs9271642	-0.199998	16.5173	0.259141	105.764	1.15676e-08	4.49337e-09	1.15676e-08	3.03879e-17	1.72187e-106	6	32592219	G	A	-0.199998	0.0237	3.03879e-17
rs9271643	-0.358205	42.5916	0.387406	200	1.15676e-08	4.49337e-09	1.15676e-08	2.56094e-43	1e-200	6	32592229	A	G	-0.358205	0.026	2.56094e-43
rs9271664	-0.245398	17.9855	0.24528	68.7085	1.15676e-08	4.49337e-09	1.15676e-08	1.03395e-18	1.95659e-69	6	32592656	C	T	-0.245398	0.0278	1.03395e-18
rs9271673	-0.232198	15.1845	0.242978	67.6263	1.15676e-08	4.49337e-09	1.15676e-08	6.53883e-16	2.36429e-68	6	32592833	G	C	-0.232198	0.0287	6.53883e-16
rs9271674	-0.374201	47.0649	0.387395	200	1.15676e-08	4.49337e-09	1.15676e-08	8.61192e-48	1e-200	6	32592845	C	T	-0.374201	0.0258	8.61192e-48
rs9271675	-0.373899	46.9914	0.387504	200	1.15676e-08	4.49337e-09	1.15676e-08	1.02e-47	1e-200	6	32592862	C	T	-0.373899	0.0258	1.02e-47
rs9271676	-0.3746	47.0261	0.387808	200	1.15676e-08	4.49337e-09	1.15676e-08	9.41673e-48	1e-200	6	32592868	C	T	-0.3746	0.0258	9.41673e-48
rs9271683	-0.2531	18.5391	0.243244	67.7511	1.15676e-08	4.49337e-09	1.15676e-08	2.89001e-19	1.77378e-68	6	32592950	T	C	-0.2531	0.0282	2.89001e-19
rs9271685	-0.364997	45.3434	0.388543	200	1.15676e-08	4.49337e-09	1.15676e-08	4.53524e-46	1e-200	6	32592970	C	T	-0.364997	0.0256	4.53524e-46
rs9271687	-0.292401	22.013	0.264024	49.3767	1.15676e-08	4.49337e-09	1.15676e-08	9.7051e-23	4.20049e-50	6	32592985	G	A	-0.292401	0.0298	9.7051e-23
rs9271699	0.150102	10.0515	-0.146261	35.9173	2.86601e-08	4.49337e-09	2.86601e-08	8.88178e-11	1.20976e-36	6	32593179	G	A	0.150102	0.0232	8.88178e-11
rs9271702	-0.232999	15.5524	0.242978	67.6262	1.15676e-08	4.49337e-09	1.15676e-08	2.80285e-16	2.36483e-68	6	32593220	G	T	-0.232999	0.0285	2.80285e-16
rs9271707	0.157397	10.8861	-0.154472	39.8697	1.15676e-08	4.49337e-09	1.15676e-08	1.29987e-11	1.3499e-40	6	32593356	T	C	0.157397	0.0233	1.29987e-11
rs9271717	0.160803	11.287	-0.14607	35.7377	1.15676e-08	4.49337e-09	1.15676e-08	5.16416e-12	1.82936e-36	6	32593453	G	A	0.160803	0.0233	5.16416e-12
rs9271718	-0.360203	45.014	0.370132	191.552	1.15676e-08	4.49337e-09	1.15676e-08	9.68278e-46	2.80543e-192	6	32593465	T	A	-0.360203	0.0254	9.68278e-46
rs9271719	-0.230496	15.4187	0.248475	69.9075	1.15676e-08	4.49337e-09	1.15676e-08	3.81329e-16	1.23737e-70	6	32593479	T	C	-0.230496	0.0283	3.81329e-16
rs9271720	0.160204	11.3518	-0.146137	35.8705	1.15676e-08	4.49337e-09	1.15676e-08	4.44836e-12	1.34741e-36	6	32593507	A	G	0.160204	0.0231	4.44836e-12
rs9271721	-0.239896	17.1917	0.242959	67.6097	1.15676e-08	4.49337e-09	1.15676e-08	6.43132e-18	2.45641e-68	6	32593519	A	G	-0.239896	0.0278	6.43132e-18
rs9271726	-0.397803	34.5615	0.515167	200	1.15676e-08	4.49337e-09	1.15676e-08	2.74473e-35	1e-200	6	32593566	G	T	-0.397803	0.0321	2.74473e-35
rs9271768	-0.219601	18.0343	0.387493	200	1.15676e-08	4.49337e-09	1.15676e-08	9.2406e-19	1e-200	6	32594188	G	A	-0.219601	0.0248	9.2406e-19
rs9271769	-0.371702	45.9767	0.388174	200	1.15676e-08	4.49337e-09	1.15676e-08	1.05512e-46	1e-200	6	32594217	T	G	-0.371702	0.0259	1.05512e-46
rs9271770	-0.2378	15.8453	0.240586	66.237	1.15676e-08	4.49337e-09	1.15676e-08	1.42791e-16	5.79429e-67	6	32594248	A	G	-0.2378	0.0288	1.42791e-16
rs9271771	-0.218999	14.4148	0.242707	67.4335	1.15676e-08	4.49337e-09	1.15676e-08	3.84769e-15	3.68553e-68	6	32594274	C	T	-0.218999	0.0279	3.84769e-15
rs9271772	-0.223006	14.9263	0.242707	67.4335	1.15676e-08	4.49337e-09	1.15676e-08	1.18495e-15	3.68553e-68	6	32594275	A	G	-0.223006	0.0279	1.18495e-15
rs9271774	-0.260601	19.1125	0.243284	67.7732	1.15676e-08	4.49337e-09	1.15676e-08	7.71792e-20	1.68578e-68	6	32594309	C	A	-0.260601	0.0286	7.71792e-20
rs9271775	-0.256196	18.251	0.236767	62.6083	1.15676e-08	4.49337e-09	1.15676e-08	5.61048e-19	2.46434e-63	6	32594328	T	C	-0.256196	0.0288	5.61048e-19
rs9271776	-0.3603	45.0618	0.387609	200	1.15676e-08	4.49337e-09	1.15676e-08	8.67361e-46	1e-200	6	32594341	C	T	-0.3603	0.0254	8.67361e-46
rs9272319	-0.370301	46.5596	0.389059	200	1.15676e-08	4.49337e-09	1.15676e-08	2.75677e-47	1e-200	6	32604108	C	T	-0.370301	0.0256	2.75677e-47
rs9272320	-0.271297	31.7768	0.239629	94.3378	1.15676e-08	4.49337e-09	1.15676e-08	1.67186e-32	4.5941e-95	6	32604124	A	G	-0.271297	0.0229	1.67186e-32
rs9272323	-0.361501	44.5825	0.391788	200	1.15676e-08	4.49337e-09	1.15676e-08	2.61517e-45	1e-200	6	32604151	T	C	-0.361501	0.0256	2.61517e-45
rs9272324	-0.187898	14.0475	0.263021	114.402	1.15676e-08	4.49337e-09	1.15676e-08	8.96396e-15	3.96278e-115	6	32604152	G	A	-0.187898	0.0242	8.96396e-15
rs9272328	-0.299801	23.2905	0.269813	54.3399	1.15676e-08	4.49337e-09	1.15676e-08	5.12271e-24	4.57193e-55	6	32604196	C	T	-0.299801	0.0297	5.12271e-24
rs9272330	-0.311702	40.4248	0.14119	32.5179	1.15676e-08	4.49337e-09	1.15676e-08	3.76011e-41	3.03459e-33	6	32604213	A	C	-0.311702	0.0232	3.76011e-41
rs9272335	-0.344196	42.7144	0.38885	200	1.15676e-08	4.49337e-09	1.15676e-08	1.93019e-43	1e-200	6	32604259	T	C	-0.344196	0.0249	1.93019e-43
rs9272336	-0.303202	23.3321	0.269914	54.3667	1.15676e-08	4.49337e-09	1.15676e-08	4.65479e-24	4.29833e-55	6	32604264	T	G	-0.303202	0.03	4.65479e-24
rs9272347	-0.379101	48.6755	0.3871	200	1.15676e-08	4.49337e-09	1.15676e-08	2.11106e-49	1e-200	6	32604394	C	T	-0.379101	0.0257	2.11106e-49
rs9272350	-0.274003	32.5854	0.191382	60.1218	1.15676e-08	4.49337e-09	1.15676e-08	2.59777e-33	7.5544e-61	6	32604410	A	T	-0.274003	0.0228	2.59777e-33
rs9272353	-0.408796	36.0675	0.515112	200	1.15676e-08	4.49337e-09	1.15676e-08	8.56052e-37	1e-200	6	32604456	C	G	-0.408796	0.0323	8.56052e-37
rs9272355	-0.270694	32.0796	0.191751	59.8481	1.15676e-08	4.49337e-09	1.15676e-08	8.3253e-33	1.41873e-60	6	32604515	C	G	-0.270694	0.0227	8.3253e-33
rs9272357	-0.276399	33.3631	0.19197	59.9876	1.15676e-08	4.49337e-09	1.15676e-08	4.33411e-34	1.02896e-60	6	32604522	A	C	-0.276399	0.0227	4.33411e-34
rs9272358	-0.355804	45.4493	0.294001	132.754	1.15676e-08	4.49337e-09	1.15676e-08	3.55386e-46	1.76198e-133	6	32604538	A	G	-0.355804	0.0249	3.55386e-46
rs9273008	-0.331495	33.2038	0.387966	200	1.15676e-08	4.49337e-09	1.15676e-08	6.25461e-34	1e-200	6	32611572	A	T	-0.331495	0.0273	6.25461e-34
rs9273009	-0.331503	33.2182	0.387611	200	1.15676e-08	4.49337e-09	1.15676e-08	6.05062e-34	1e-200	6	32611579	G	A	-0.331503	0.0273	6.05062e-34
rs9273014	-0.338498	34.8983	0.387928	200	1.15676e-08	4.49337e-09	1.15676e-08	1.26386e-35	1e-200	6	32611650	A	G	-0.338498	0.0272	1.26386e-35
rs9273036	-0.332199	33.1993	0.387423	200	1.15676e-08	4.49337e-09	1.15676e-08	6.31975e-34	1e-200	6	32611898	G	A	-0.332199	0.0274	6.31975e-34
rs9273040	-0.341602	32.7051	0.388119	200	1.15676e-08	4.49337e-09	1.15676e-08	1.97197e-33	1e-200	6	32611958	G	C	-0.341602	0.0284	1.97197e-33
rs9273042	-0.349302	32.8592	0.388119	200	1.15676e-08	4.49337e-09	1.15676e-08	1.38293e-33	1e-200	6	32611964	T	C	-0.349302	0.0289	1.38293e-33
rs9273044	-0.341899	31.7513	0.387456	200	1.15676e-08	4.49337e-09	1.15676e-08	1.77296e-32	1e-200	6	32611971	C	G	-0.341899	0.0288	1.77296e-32
rs9273058	-0.146202	8.25236	0.308269	154.274	1.09155e-06	4.49337e-09	1.09155e-06	5.59294e-09	5.32108e-155	6	32612110	C	T	-0.146202	0.0251	5.59294e-09
rs9273149	-0.357104	34.0421	0.388178	200	1.15676e-08	4.49337e-09	1.15676e-08	9.07612e-35	1e-200	6	32612987	A	G	-0.357104	0.029	9.07612e-35
rs9273165	-0.243997	22.8804	-0.492424	101.323	1.15676e-08	4.49337e-09	1.15676e-08	1.31704e-23	4.75335e-102	6	32613124	T	C	-0.243997	0.0244	1.31704e-23
rs9273326	-0.230802	21.0323	0.18897	58.9527	1.15676e-08	4.49337e-09	1.15676e-08	9.28325e-22	1.11506e-59	6	32623219	C	T	-0.230802	0.0241	9.28325e-22
rs9273328	-0.232399	21.4327	0.18902	58.9806	1.15676e-08	4.49337e-09	1.15676e-08	3.69233e-22	1.04568e-59	6	32623233	A	G	-0.232399	0.024	3.69233e-22
rs9273329	-0.231604	21.2992	0.18902	58.9806	1.15676e-08	4.49337e-09	1.15676e-08	5.02111e-22	1.04568e-59	6	32623242	A	G	-0.231604	0.024	5.02111e-22
rs9273374	-0.228696	21.0827	0.189884	59.5527	1.15676e-08	4.49337e-09	1.15676e-08	8.26609e-22	2.80092e-60	6	32626614	G	A	-0.228696	0.0238	8.26609e-22
rs9273375	-0.257101	15.5867	0.273901	56.3066	1.15676e-08	4.49337e-09	1.15676e-08	2.59e-16	4.93628e-57	6	32626786	C	G	-0.257101	0.0314	2.59e-16
rs9273382	-0.234503	21.9112	0.200253	65.1921	1.15676e-08	4.49337e-09	1.15676e-08	1.22687e-22	6.4254e-66	6	32626925	G	A	-0.234503	0.0239	1.22687e-22
rs9273384	-0.209799	9.73377	0.273482	52.3854	5.5785e-08	4.49337e-09	5.5785e-08	1.84599e-10	4.11718e-53	6	32626954	G	A	-0.209799	0.0329	1.84599e-10
rs9273394	-0.1608	8.69379	0.429348	200	4.47208e-07	4.49337e-09	4.47208e-07	2.024e-09	1e-200	6	32627082	G	A	-0.1608	0.0268	2.024e-09
rs9273401	-0.428602	19.3736	0.503786	200	1.15676e-08	4.49337e-09	1.15676e-08	4.23058e-20	1e-200	6	32627129	G	A	-0.428602	0.0467	4.23058e-20
rs9273408	-0.321598	14.3355	0.280987	96.1862	1.15676e-08	4.49337e-09	1.15676e-08	4.61849e-15	6.51328e-97	6	32627221	G	A	-0.321598	0.041	4.61849e-15
rs9273415	-0.238194	22.347	0.191077	59.9257	1.15676e-08	4.49337e-09	1.15676e-08	4.4978e-23	1.18659e-60	6	32627310	T	C	-0.238194	0.0241	4.4978e-23
rs9273417	-0.240598	22.9516	0.190689	59.8529	1.15676e-08	4.49337e-09	1.15676e-08	1.11789e-23	1.40314e-60	6	32627352	G	A	-0.240598	0.024	1.11789e-23
rs9273429	-0.177298	9.99055	0.394796	200	3.23702e-08	4.49337e-09	3.23702e-08	1.022e-10	1e-200	6	32627456	A	G	-0.177298	0.0274	1.022e-10
rs9273440	-0.176203	9.5078	0.427254	200	8.95034e-08	4.49337e-09	8.95034e-08	3.10599e-10	1e-200	6	32627561	C	T	-0.176203	0.028	3.10599e-10
rs9273442	-0.175498	9.26737	0.427289	200	1.44372e-07	4.49337e-09	1.44372e-07	5.40294e-10	1e-200	6	32627582	G	T	-0.175498	0.0283	5.40294e-10
rs9273443	-0.240595	22.7791	0.189698	59.3567	1.15676e-08	4.49337e-09	1.15676e-08	1.66303e-23	4.39845e-60	6	32627600	T	G	-0.240595	0.0241	1.66303e-23
rs9273477	-0.360597	22.2897	0.205395	57.0159	1.15676e-08	4.49337e-09	1.15676e-08	5.13216e-23	9.64051e-58	6	32628079	A	C	-0.360597	0.0365	5.13216e-23
rs9273841	-0.179198	9.06485	0.424748	200	2.18583e-07	4.49337e-09	2.18583e-07	8.61291e-10	1e-200	6	32629582	T	C	-0.179198	0.0292	8.61291e-10
rs9273866	-0.367202	24.7597	0.206333	58.4222	1.15676e-08	4.49337e-09	1.15676e-08	1.739e-25	3.78268e-59	6	32629639	C	T	-0.367202	0.0352	1.739e-25
rs9273912	0.177301	6.31713	0.159226	30.6179	5.67645e-05	4.49337e-09	5.67645e-05	4.81804e-07	2.41046e-31	6	32629737	T	C	0.177301	0.0352	4.81804e-07
rs9274497	-0.156899	6.10414	-0.161467	19.3995	8.91423e-05	4.49337e-09	8.91423e-05	7.86792e-07	3.98566e-20	6	32633928	A	G	-0.156899	0.0318	7.86792e-07
rs9274498	-0.127496	4.48373	-0.160708	19.3224	0.00190527	4.49337e-09	0.00190527	3.28299e-05	4.75992e-20	6	32633941	G	A	-0.127496	0.0307	3.28299e-05
rs9274505	-0.150195	5.42504	-0.158293	19.1907	0.000340135	4.49337e-09	0.000340135	3.75803e-06	6.44614e-20	6	32634126	A	G	-0.150195	0.0325	3.75803e-06
rs9274506	-0.216602	16.9281	0.190038	59.5864	1.15676e-08	4.49337e-09	1.15676e-08	1.18005e-17	2.59179e-60	6	32634141	C	T	-0.216602	0.0253	1.18005e-17
rs9274514	-0.151102	5.79697	-0.158464	19.2179	0.000168951	4.49337e-09	0.000168951	1.59599e-06	6.0548e-20	6	32634243	A	G	-0.151102	0.0315	1.59599e-06
rs9274535	-0.147299	6.54561	0.427539	200	3.61567e-05	4.49337e-09	3.61567e-05	2.84702e-07	1e-200	6	32634620	C	T	-0.147299	0.0287	2.84702e-07
rs9274536	-0.233295	20.0569	0.19419	61.7375	1.15676e-08	4.49337e-09	1.15676e-08	8.77203e-21	1.83021e-62	6	32634634	T	C	-0.233295	0.025	8.77203e-21
rs9274561	-0.211201	16.6265	0.190075	59.5226	1.15676e-08	4.49337e-09	1.15676e-08	2.3632e-17	3.00193e-60	6	32634953	G	A	-0.211201	0.0249	2.3632e-17
rs9274573	-0.216404	17.2454	0.189804	59.4667	1.15676e-08	4.49337e-09	1.15676e-08	5.68329e-18	3.41429e-60	6	32635205	T	C	-0.216404	0.0251	5.68329e-18
rs9274579	-0.141803	6.40121	0.426468	200	4.79307e-05	4.49337e-09	4.79307e-05	3.97e-07	1e-200	6	32635312	G	A	-0.141803	0.028	3.97e-07
rs9274619	-0.391207	18.815	0.506491	200	1.15676e-08	4.49337e-09	1.15676e-08	1.53109e-19	1e-200	6	32635954	A	G	-0.391207	0.0433	1.53109e-19
rs9274623	-0.117399	3.94271	-0.159796	19.5943	0.00517248	4.49337e-09	0.00517248	0.000114101	2.54507e-20	6	32635998	T	G	-0.117399	0.0304	0.000114101
rs9274654	-0.320605	20.9292	0.205333	58.5321	1.15676e-08	4.49337e-09	1.15676e-08	1.17706e-21	2.93697e-59	6	32636280	T	G	-0.320605	0.0335	1.17706e-21
rs9274655	-0.320503	20.9527	0.205333	58.5321	1.15676e-08	4.49337e-09	1.15676e-08	1.11506e-21	2.93697e-59	6	32636289	C	T	-0.320503	0.0335	1.11506e-21
rs9274656	-0.26	15.0385	0.205027	58.4095	1.15676e-08	4.49337e-09	1.15676e-08	9.15166e-16	3.89493e-59	6	32636351	C	T	-0.26	0.0323	9.15166e-16
rs9274660	-0.228601	19.1297	0.189895	59.564	1.15676e-08	4.49337e-09	1.15676e-08	7.41822e-20	2.72898e-60	6	32636434	G	A	-0.228601	0.0251	7.41822e-20
rs9274661	-0.323597	21.2901	0.205426	58.587	1.15676e-08	4.49337e-09	1.15676e-08	5.12743e-22	2.58821e-59	6	32636443	C	A	-0.323597	0.0336	5.12743e-22
rs9274662	-0.217198	17.1198	0.169945	47.3223	1.15676e-08	4.49337e-09	1.15676e-08	7.58927e-18	4.76102e-48	6	32636494	C	T	-0.217198	0.0252	7.58927e-18
rs9274663	-0.356604	17.7075	0.458394	188.645	1.15676e-08	4.49337e-09	1.15676e-08	1.9611e-18	2.26464e-189	6	32636521	A	G	-0.356604	0.0407	1.9611e-18
rs9274669	-0.222303	18.4152	0.180713	53.7635	1.15676e-08	4.49337e-09	1.15676e-08	3.84415e-19	1.72385e-54	6	32636591	G	A	-0.222303	0.0249	3.84415e-19
rs9276797	0.108298	5.57073	0.133196	21.2693	0.000263091	4.49337e-09	0.000263091	2.68701e-06	5.37898e-22	6	32778648	G	A	0.108298	0.0231	2.68701e-06
rs928722	0.164098	10.2264	0.0692597	5.6624	2.00112e-08	0.000110359	0.000110359	5.93745e-11	2.1757e-06	6	137973832	T	C	0.164098	0.0251	5.93745e-11
rs9303277	0.124198	8.39805	0.0420796	3.44023	8.3104e-07	0.00882048	0.00882048	3.99899e-09	0.000362886	17	37976469	T	C	0.124198	0.0211	3.99899e-09
rs9303280	-0.119497	7.05829	-0.0417718	3.4376	1.26206e-05	0.00886486	0.00886486	8.744e-08	0.00036509	17	38074031	C	T	-0.119497	0.0223	8.744e-08
rs9303281	-0.0952012	4.86519	-0.0414536	3.37385	0.00093467	0.00995892	0.00995892	1.36399e-05	0.000422815	17	38074046	A	G	-0.0952012	0.0219	1.36399e-05
rs9380326	0.124	3.73874	0.176584	36.8141	0.00741404	4.49337e-09	0.00741404	0.000182499	1.53426e-37	6	32798283	C	T	0.124	0.0331	0.000182499
rs9380327	0.122801	3.67407	0.178427	37.615	0.0082967	4.49337e-09	0.0082967	0.000211802	2.42661e-38	6	32798350	C	A	0.122801	0.0331	0.000211802
rs942824	-0.139397	9.56019	-0.0444875	3.84169	8.06546e-08	0.00411837	0.00411837	2.75302e-10	0.000143983	1	2474205	C	T	-0.139397	0.0221	2.75302e-10
rs9459835	0.0770999	3.59346	0.0653225	7.67377	0.00969764	1.91626e-06	0.00969764	0.000255	2.11948e-08	6	167417551	T	G	0.0770999	0.0211	0.000255
rs9459839	0.0769998	3.60189	0.0649276	7.58563	0.00955113	2.29169e-06	0.00955113	0.000250098	2.59639e-08	6	167431829	C	T	0.0769998	0.021	0.000250098
rs9468385	0.126597	3.72216	-0.0680898	3.65276	0.00761163	0.00587124	0.00761163	0.000189601	0.000222454	6	28471612	T	C	0.126597	0.0339	0.000189601
rs9469019	-0.188295	4.12784	-0.14318	3.43798	0.00368119	0.00885846	0.00885846	7.45006e-05	0.000364771	6	31473730	A	G	-0.188295	0.0475	7.45006e-05
rs9603603	-0.089603	4.15852	-0.071221	8.36928	0.00346671	4.51698e-07	0.00346671	6.94193e-05	4.27287e-09	13	40300328	G	T	-0.089603	0.0225	6.94193e-05
rs9603605	-0.0843963	3.71444	-0.0750847	9.04138	0.00770364	1.08812e-07	0.00770364	0.000193001	9.09117e-10	13	40308307	C	T	-0.0843963	0.0226	0.000193001
[truncated: 10 more rows]

## Sheet: Supplementary Table 9
Supplementary Table 9 Distinct loci associated with both Inflammatory bowel disease (IBD) and rheumatoid arthritis (RA) at conjFDR < .05
[truncated: 1,955 more rows]

[truncated: 17 more sheets: Supplementary Table 10, Supplementary Table 11, Supplementary Table 12, Supplementary Table 13, Supplementary Table 14, Supplementary Table 15, Supplementary Table 16, Supplementary Table 17, Supplementary Table 18, Supplementary Table 19, Supplementary Table 20, Supplementary Table 21, Supplementary Table 22, Supplementary Table 23, Supplementary Table 24, Supplementary Table 25, Supplementary Table 26]
